# Supplementary material for: Conservative evolution of genetic and genomic features in Caenorhabditis becei, an experimentally tractable gonochoristic worm
Source: bioRxiv. 2025 May 15:2025.05.09.653148. Preprint. [Version 1] doi: 10.1101/2025.05.09.653148 (PMC12132450; doi:10.1101/2025.05.09.653148)
Supplement: Supplement 1 — SUPPLEMENTARY FILES File S1. G4BC2Simulations. This R script generates samples of chromosomes under the experimental design used to build the genetic map, under the assumption of complete crossover interference. It then tests the fit of the observed crossover number to the simulation results. File S2. Reporter plasmid sequences. Fasta formatted DNA sequences for pSAS02 and pSAS06, plasmids for expression of male-specific GFP and female specific mCherry. SUPPLEMENTARY TABLES Table S1: C. becei nuclear genome assembly statistics. Table S2. The genetic map of C. becei, with physical positions of markers on the genome assembly. Table S3. Domains in C. becei and other species From genetic and physical maps for each chromosome, after excluding the terminal megabase from each end, we used segmented linear regression to identify three recombination-rate domains. The table records the positions of the boundaries (LC and CR, boundaries between the left arm and center and between the center and right arm, respectively), the percent of chromosome length that is in the left arm and tip, center domain, and right arm and tip, and then the recombination rates estimated for each domain from the regression slopes. Note that four of the 36 chromosome maps (6 chromosomes × 6 species) have recombination rate patterns that do not match the expectations of the regression, and the numbers in the table for these are not meaningful. These chromosomes – C. tropicalis X, C. remanei IV and X, and P. pacificus X – are indicated by “No” in the “Domains” column in the table. The P. pacificus X is likely affected by segregating inversions and so may not reflect the meiotic map in structural homozygotes. Table S4. Gene Count and Additive Length Table for top Orthogroups in chromosome X. This table provides the number of genes and the additive length per orthogroup for C. becei. The table includes the orthogroup ID and a brief functional description (if available). Table S5. Transcriptome data source [file media-1.zip › SupplementaryFiles/TableS5.DataForPhylogeny.csv]

Species number	Species	Strain	Source	Reference	Type	SourceFile
1	monodelphis	JU1667	CGPv2	Stevens et al. 2019 Ev Lett	Genome	CMONO.caenorhabditis_monodelphis_JU1667_v2.proteins.faa
2	sp2	DF5077	CGPv2	caenorhabditis.org	Genome	CSP02.caenorhabditis_sp2_DF5070_v2.proteins.faa
3	angaria	PS1010	NCBI	Broitman-Maduro et al.	Genome	GCA_947459285.1_CAMP_protein.faa.gz
4	brenneri	PB2801	WormBase	WormBase	Genome	caenorhabditis_brenneri.PRJNA20035.WBPS19.protein.fa.gz
5	sinica	JU800	CGPv1archive	Stevens et al. 2019 Ev Lett	Genome	Caenorhabditis_sinica_JU800_v1.proteins.fa.gz
6	portoensis	EG5626	CGPv2	caenorhabditis.org	Genome	CPORT.caenorhabditis_portoensis_EG5626_v2.proteins.faa
7	afra	JU1286	CGPv1archive	Stevens et al. 2019 Ev Lett	Genome	Caenorhabditis_afra_JU1286_v1.proteins.fa.gz
8	sp8	DF5173	CGPv2	caenorhabditis.org	Genome	CSP08.caenorhabditis_sp8_DF5173_v2.proteins.faa
9	nigoni	JU1422	WormBase	Yin et al. 2018	Genome	caenorhabditis_nigoni.PRJNA384657.WBPS19.protein.fa.gz
10	doughertyi	JU1771	CGPv1archive	Stevens et al. 2019 Ev Lett	Genome	Caenorhabditis_doughertyi_JU1771_v1.proteins.fa.gz
11	tropicalis	JU1373	WormBase	WormBase	Genome	caenorhabditis_tropicalis.PRJNA53597.WBPS19.protein.fa.gz
12	castelli	JU1956	CGPv1archive	Stevens et al. 2019 Ev Lett	Genome	Caenorhabditis_castelli_JU1956_v1.proteins.fa.gz
13	virilis	JU1968	CGPv2	Stevens et al. 2019 Ev Lett	Genome	CVIRI.caenorhabditis_virilis_JU1968_v2.proteins.faa
14	imperialis	EG5942	CGPv2	caenorhabditis.org	Genome	CIMPE.caenorhabditis_imperialis_EG5942_v2.proteins.faa
15	kamaaina	QG2077	NCBI	this paper	Transcriptome	NCBI transcriptome assembly (TSA) GKXB00000000
16	wallacei	JU1898	CGPv2	Stevens et al. 2020 Current Biology	Genome	CWALL.caenorhabditis_wallacei_JU1898_v2.proteins.faa
17	nouraguensis	JU2079	CGPv2	Stevens et al. 2020 Current Biology	Genome	CNOUR.caenorhabditis_nouraguensis_JU2079_v2.proteins.faa
18	macrosperma	JU2083	CGPv2	Stevens et al. 2019 Ev Lett	Genome	CMACR.caenorhabditis_macrosperma_JU2083_v2.proteins.faa
19	yunquensis	XZ1518	CGPv2	caenorhabditis.org	Genome	CYUNQ.caenorhabditis_yunquensis_XZ1518_v2.proteins.faa
20	guadeloupensis	NIC113	CGPv2ts	Stevens et al. 2019 Ev Lett	Genome	CGUAD.caenorhabditis_guadeloupensis_NIC113_transcriptome.proteins.faa
21	parvicauda	NIC534	CGPv1archive	Stevens et al. 2019 Ev Lett	Genome	Caenorhabditis_sp21_NIC534_v1.proteins.fa.gz
23	latens	PX534	CGPv1archive	Stevens et al. 2019 Ev Lett	Genome	Caenorhabditis_latens_PX534_v1.proteins.fa.gz
24	agridulce	QG555	CGPv2	Sloat et al. 2022	Genome	CSP24.caenorhabditis_sp24_QG555_v2.proteins.faa
25	sp25	ZF1457	CGPv2	caenorhabditis.org	Genome	CSP25.caenorhabditis_sp25_ZF1457_v2.proteins.faa
26	zanzibari	JU2190	CGPv1archive	Stevens et al. 2019 Ev Lett	Genome	Caenorhabditis_sp26_JU2190_v1.proteins.fa.gz
27	sp27	ECA211	CGPv2	caenorhabditis.org	Genome	CSP27.caenorhabditis_sp27_ECA211_v2.proteins.faa
28	panamensis	QG2080	CGPv1archive	Stevens et al. 2019 Ev Lett	Genome	Caenorhabditis_sp28_QG2080_v1.proteins.fa.gz
29	becei	QG2083	CGPv1archive	Stevens et al. 2019 Ev Lett	Genome	Caenorhabditis_sp29_QG2083_v1.proteins.fa.gz
30	sp30	DF5174	CGPv2	caenorhabditis.org	Genome	CSP30.caenorhabditis_sp30_DF5174_v2.proteins.faa
31	uteleia	JU2585	CGPv1archive	Stevens et al. 2019 Ev Lett	Genome	Caenorhabditis_sp31_JU2585_v1.proteins.fa.gz
32	sulstoni	JU2788	CGPv1archive	Stevens et al. 2019 Ev Lett	Genome	Caenorhabditis_sp32_JU2788_v1.proteins.fa.gz
33	sp33	BRC20065	CGPv2	caenorhabditis.org	Genome	CSP33.caenorhabditis_sp33_BRC20065_v2.proteins.faa
34	inopinata	NKZ35	WormBase	Kanzaki et al. 2018	Genome	caenorhabditis_inopinata.PRJDB5687.WBPS19.protein.fa.gz
36	niphades	NKZ392	NCBI	Sun et al. 2022	Genome	GCA_946814055.1_CNIP_protein.faa.gz
37	dolens	NIC394	CGPv2	caenorhabditis.org	Genome	CDOLE.caenorhabditis_dolens_NIC394_v2.proteins.faa
38	quiockensis	JU2809	CGPv1archive	Stevens et al. 2019 Ev Lett	Genome	Caenorhabditis_sp38_JU2809_v1.proteins.fa.gz
39	waitukubuli	NIC564	CGPv1archive	Stevens et al. 2019 Ev Lett	Genome	Caenorhabditis_sp39_NIC564_v1.proteins.fa.gz
40	tribulationis	JU2818	CGPv1archive	Stevens et al. 2019 Ev Lett	Genome	Caenorhabditis_sp40_JU2818_v1.proteins.fa.gz
41	sp41	BRC20276	CGPv2	caenorhabditis.org	Genome	CSP41.caenorhabditis_sp41_BRC20276_v2.proteins.faa
42	astrocarya	NIC1040	CGPv2	caenorhabditis.org	Genome	CASTR.caenorhabditis_astrocarya_NIC1040_v2.proteins.faa
43	vivipara	NIC1070	CGPv2ts	Stevens et al. 2019	Transcriptome	CVIVI.caenorhabditis_vivipara_NIC1070_transcriptome.proteins.faa
44	sp44	BRC20300	CGPv2	caenorhabditis.org	Genome	CSP44.caenorhabditis_sp44_BRC20300_v2.proteins.faa
45	sp45	NIC759	CGPv2ts	caenorhabditis.org	Transcriptome	CSP45.caenorhabditis_sp45_NIC759_transcriptome.proteins.faa
48	sp48	BRC20454	CGPv2	caenorhabditis.org	Genome	CSP48.caenorhabditis_sp48_BRC20454_v2.proteins.faa
49	sp49	BRC20456	CGPv2	caenorhabditis.org	Genome	CSP49.caenorhabditis_sp49_BRC20456_v2.proteins.faa
51	sp51	QG2939	NCBI	this paper	Transcriptome	NCBI transcriptome assembly (TSA) GKWY00000000
52	sp52	QG2935	NCBI	this paper	Transcriptome	NCBI transcriptome assembly (TSA) GKWZ00000000
53	oiwi	ECA1100	CGPv2	caenorhabditis.org	Genome	COIWI.caenorhabditis_oiwi_ECA1100_v2.proteins.faa
54	sp54	BRC20483	CGPv2	caenorhabditis.org	Genome	CSP54.caenorhabditis_sp54_BRC20483_v2.proteins.faa
56	sp56	JU2215	CGPv2	caenorhabditis.org	Genome	CSP56.caenorhabditis_sp56_JU2215_v2.proteins.faa
57	krikudae	QG3077	CGPv2ts	Sloat et al. 2022	Transcriptome	CKRIK.caenorhabditis_krikudae_QG3077_transcriptome.proteins.faa
67	sp67	QG4243	NCBI	this paper	Transcriptome	NCBI transcriptome assembly (TSA) GKXA00000000
a	elegans	VC2010	WormBase	Yoshimura et al.	Genome	c_elegans.PRJEB28388.WS292.protein.fa.gz
b	briggsae	VX34	NCBI	Stevens et al 2022 GBE	Genome	GCA_022453885.1_ASM2245388v1_protein.faa.gz
c	japonica	DF5081	WormBase	WormBase	Genome	caenorhabditis_japonica.PRJNA12591.WBPS19.protein.fa.gz
d	remanei	PX506	NCBI	Teterina et al.	Genome	GCF_010183535.1_CRPX506_protein.faa.gz
f	drosophilae	DF5077	CGPv2	Kieninger et al. 2024 Wellcome Open Research	Genome	CDROS.caenorhabditis_drosophilae_DF5077_v2.proteins.faa
g	plicata	SB355	CGPv2	Stevens et al. 2019 Ev Lett	Genome	CPLIC.caenorhabditis_plicata_SB355_v2.proteins.faa
NA	auriculariae	NKZ352	EMBL-EBI	Dayi et al. 2021	Genome	https://www.ebi.ac.uk/ena/browser/view/CAJGYM01
NA	bovis	NA	CGPv1archive	Stevens et al. 2020 Current Biology	Genome	Caenorhabditis_bovis_LS_v1.proteins.fa.gz
