# Supplementary material for: Conservative evolution of genetic and genomic features in Caenorhabditis becei, an experimentally tractable gonochoristic worm
Source: bioRxiv. 2025 May 15:2025.05.09.653148. Preprint. [Version 1] doi: 10.1101/2025.05.09.653148 (PMC12132450; doi:10.1101/2025.05.09.653148)
Supplement: Supplement 1 — SUPPLEMENTARY FILES File S1. G4BC2Simulations. This R script generates samples of chromosomes under the experimental design used to build the genetic map, under the assumption of complete crossover interference. It then tests the fit of the observed crossover number to the simulation results. File S2. Reporter plasmid sequences. Fasta formatted DNA sequences for pSAS02 and pSAS06, plasmids for expression of male-specific GFP and female specific mCherry. SUPPLEMENTARY TABLES Table S1: C. becei nuclear genome assembly statistics. Table S2. The genetic map of C. becei, with physical positions of markers on the genome assembly. Table S3. Domains in C. becei and other species From genetic and physical maps for each chromosome, after excluding the terminal megabase from each end, we used segmented linear regression to identify three recombination-rate domains. The table records the positions of the boundaries (LC and CR, boundaries between the left arm and center and between the center and right arm, respectively), the percent of chromosome length that is in the left arm and tip, center domain, and right arm and tip, and then the recombination rates estimated for each domain from the regression slopes. Note that four of the 36 chromosome maps (6 chromosomes × 6 species) have recombination rate patterns that do not match the expectations of the regression, and the numbers in the table for these are not meaningful. These chromosomes – C. tropicalis X, C. remanei IV and X, and P. pacificus X – are indicated by “No” in the “Domains” column in the table. The P. pacificus X is likely affected by segregating inversions and so may not reflect the meiotic map in structural homozygotes. Table S4. Gene Count and Additive Length Table for top Orthogroups in chromosome X. This table provides the number of genes and the additive length per orthogroup for C. becei. The table includes the orthogroup ID and a brief functional description (if available). Table S5. Transcriptome data source [file media-1.zip › SupplementaryFiles/TableS4.GeneFamilyCountsByChromosome.tsv]

Orthogroup	becei_CDS	InterPro_Accessions	Description	Gene_Count	Additive_Length	Chromosome
OG0000262	CBEC_351267,CBEC_351281,CBEC_351311,CBEC_351325,CBEC_351339,CBEC_351353,CBEC_352104,CBEC_352118,CBEC_352378,CBEC_352392,CBEC_352466,CBEC_352480,CBEC_352494,CBEC_352508,CBEC_352657,CBEC_352671	IPR000504; -	RNA recognition motif domain; -	16	8384	I
OG0000627	CBEC_401527,CBEC_402270,CBEC_402286,CBEC_402326,CBEC_402366,CBEC_402386,CBEC_402404,CBEC_402466,CBEC_402488,CBEC_402508,CBEC_402528,CBEC_402568	IPR001810; -; IPR012885	F-box domain; -; F-box associated domain, type 2	12	14780	I
OG0000629	CBEC_405565,CBEC_405929,CBEC_405955,CBEC_405973,CBEC_405991,CBEC_406009,CBEC_406027,CBEC_406043,CBEC_406061,CBEC_406079,CBEC_406097,CBEC_406115	IPR002900; IPR040161	Domain of unknown function DUF38/FTH, Caenorhabditis species; F-box A protein FB224	12	18110	I
OG0002014	CBEC_391454,CBEC_391488,CBEC_391502,CBEC_391765,CBEC_391950,CBEC_391974,CBEC_391988,CBEC_392016,CBEC_392032	-	-	9	9056	I
OG0003203	CBEC_406217,CBEC_406233,CBEC_406249,CBEC_406305,CBEC_407487,CBEC_407543,CBEC_407603,CBEC_407659	-; IPR012885; IPR001810	-; F-box associated domain, type 2; F-box domain	8	9528	I
OG0000338	CBEC_336349,CBEC_336360,CBEC_337038,CBEC_337070,CBEC_337124,CBEC_337171,CBEC_337193	IPR009497; -	Regulator protein, PHA-1; -	7	38454	I
OG0001326	CBEC_399536,CBEC_399748,CBEC_399778,CBEC_399794,CBEC_399812,CBEC_400455,CBEC_400481	-; IPR040161	-; F-box A protein FB224	7	33302	I
OG0003945	CBEC_401441,CBEC_401463,CBEC_402302,CBEC_402422,CBEC_402442,CBEC_402546	IPR001810; -	F-box domain; -	6	10926	I
OG0005429	CBEC_401750,CBEC_401770,CBEC_401788,CBEC_401812,CBEC_401826,CBEC_402090	-; IPR001810	-; F-box domain	6	10753	I
OG0005430	CBEC_401940,CBEC_401958,CBEC_401978,CBEC_401998,CBEC_402018,CBEC_402036	-; IPR001810	-; F-box domain	6	6300	I
OG0005431	CBEC_402682,CBEC_402700,CBEC_402722,CBEC_402740,CBEC_402758,CBEC_402776	-; IPR001810	-; F-box domain	6	7475	I
OG0005435	CBEC_410432,CBEC_410460,CBEC_410476,CBEC_410510,CBEC_410534,CBEC_410554	-	-	6	10033	I
OG0005441	CBEC_414322,CBEC_414342,CBEC_414362,CBEC_414388,CBEC_414406,CBEC_417059	IPR038751; -	Integrator complex subunit 8; -	6	10000	I
OG0005444	CBEC_417131,CBEC_417146,CBEC_417224,CBEC_418058,CBEC_418663,CBEC_418682	-	-	6	11824	I
OG0000022	CBEC_354132,CBEC_354230,CBEC_357251,CBEC_376724,CBEC_383830	IPR000558; -	Histone H2B; -	5	2470	I
OG0000244	CBEC_364309,CBEC_364331,CBEC_364357,CBEC_364409,CBEC_364459	IPR002213; -	UDP-glucuronosyl/UDP-glucosyltransferase; -	5	9447	I
OG0000844	CBEC_339690,CBEC_339773,CBEC_339809,CBEC_339825,CBEC_339841	-	-	5	3460	I
OG0000882	CBEC_411569,CBEC_415048,CBEC_415086,CBEC_415302,CBEC_417111	IPR000242; -; IPR016130	Tyrosine-specific protein phosphatase, PTPase domain; -; Protein-tyrosine phosphatase, active site	5	6518	I
OG0003783	CBEC_399576,CBEC_399598,CBEC_399626,CBEC_399648,CBEC_399670	-; IPR001810	-; F-box domain	5	10678	I
OG0004318	CBEC_375944,CBEC_375959,CBEC_375976,CBEC_375991,CBEC_376014	-; IPR038286	-; Inositol polyphosphate kinase superfamily	5	18605	I
OG0004985	CBEC_391440,CBEC_391474,CBEC_391751,CBEC_392002,CBEC_392046	-	-	5	4561	I
OG0005388	CBEC_350880,CBEC_350901,CBEC_350922,CBEC_350945,CBEC_350966	-; IPR000313	-; PWWP domain	5	20879	I
OG0005414	CBEC_382190,CBEC_382211,CBEC_382232,CBEC_382255,CBEC_382276	IPR006630; -	La-type HTH domain; -	5	29833	I
OG0006708	CBEC_352178,CBEC_352196,CBEC_352266,CBEC_352360,CBEC_352522	-	-	5	3699	I
OG0006759	CBEC_397784,CBEC_397802,CBEC_397820,CBEC_397838,CBEC_397856	IPR040161; -; IPR002900	F-box A protein FB224; -; Domain of unknown function DUF38/FTH, Caenorhabditis species	5	5547	I
OG0006760	CBEC_398132,CBEC_398150,CBEC_398168,CBEC_398184,CBEC_398200	-	-	5	5588	I
OG0006761	CBEC_400854,CBEC_400978,CBEC_401016,CBEC_401088,CBEC_401110	-; IPR000436	-; Sushi/SCR/CCP domain	5	23841	I
OG0006766	CBEC_405809,CBEC_405827,CBEC_405845,CBEC_405859,CBEC_405877	-; IPR002900	-; Domain of unknown function DUF38/FTH, Caenorhabditis species	5	6454	I
OG0006767	CBEC_406667,CBEC_406693,CBEC_406711,CBEC_406731,CBEC_406749	-	-	5	6544	I
OG0006768	CBEC_407115,CBEC_407155,CBEC_407177,CBEC_407199,CBEC_407221	-	-	5	8326	I
OG0006780	CBEC_419516,CBEC_419539,CBEC_419562,CBEC_419585,CBEC_419606	IPR014551; -; IPR012341; IPR008928; IPR006775	Beta-glucosidase GBA2-type; -; Six-hairpin glycosidase-like superfamily; Six-hairpin glycosidase superfamily; Glycosyl-hydrolase family 116, catalytic region	5	18141	I
OG0006781	CBEC_419981,CBEC_420016,CBEC_420051,CBEC_420086,CBEC_420117	-	-	5	24008	I
OG0000004	CBEC_392504,CBEC_392558,CBEC_392848,CBEC_416416	-	-	4	1658	I
OG0000013	CBEC_354160,CBEC_354202,CBEC_376772,CBEC_383784	IPR000164; -	Histone H3/CENP-A; -	4	1652	I
OG0000019	CBEC_354146,CBEC_354216,CBEC_376710,CBEC_383844	-	-	4	1532	I
OG0000021	CBEC_354174,CBEC_354188,CBEC_376758,CBEC_383798	-	-	4	1244	I
OG0000162	CBEC_344719,CBEC_399830,CBEC_410496,CBEC_412130	-	-	4	18718	I
OG0000277	CBEC_416241,CBEC_416258,CBEC_416275,CBEC_416290	-	-	4	54394	I
OG0000972	CBEC_382598,CBEC_382617,CBEC_382638,CBEC_382661	-	-	4	12410	I
OG0000982	CBEC_396645,CBEC_397239,CBEC_398374,CBEC_398389	-; IPR002900	-; Domain of unknown function DUF38/FTH, Caenorhabditis species	4	13153	I
OG0005111	CBEC_347266,CBEC_347288,CBEC_347308,CBEC_347330	-	-	4	5519	I
OG0006235	CBEC_348773,CBEC_348829,CBEC_349944,CBEC_349986	-; IPR005514	-; Chymotrypsin family Peptidase-S1	4	15267	I
OG0006574	CBEC_414500,CBEC_414522,CBEC_414550,CBEC_416931	-	-	4	7026	I
OG0006730	CBEC_372153,CBEC_372178,CBEC_372201,CBEC_372222	IPR001680; -; IPR015943	WD40 repeat; -; WD40/YVTN repeat-like-containing domain superfamily	4	15692	I
OG0008606	CBEC_348225,CBEC_348575,CBEC_348611,CBEC_348943	-	-	4	1544	I
OG0008612	CBEC_356108,CBEC_356124,CBEC_399508,CBEC_399522	-	-	4	3511	I
OG0008642	CBEC_380359,CBEC_380388,CBEC_380417,CBEC_380448	-	-	4	12030	I
OG0008656	CBEC_396795,CBEC_396819,CBEC_396839,CBEC_396859	-	-	4	8089	I
OG0008657	CBEC_397657,CBEC_397668,CBEC_397708,CBEC_397726	-; IPR040161; IPR002900	-; F-box A protein FB224; Domain of unknown function DUF38/FTH, Caenorhabditis species	4	8292	I
OG0008658	CBEC_397964,CBEC_397980,CBEC_397996,CBEC_398012	-	-	4	4172	I
OG0008660	CBEC_402866,CBEC_402918,CBEC_402940,CBEC_402958	IPR001810; IPR012885; -	F-box domain; F-box associated domain, type 2; -	4	6503	I
OG0008662	CBEC_403581,CBEC_403639,CBEC_403657,CBEC_403695	-	-	4	18089	I
OG0008665	CBEC_410596,CBEC_410622,CBEC_410646,CBEC_410666			4	6001	I
OG0000417	CBEC_387601,CBEC_387614,CBEC_387629	-	-	3	7771	I
OG0000484	CBEC_384031,CBEC_384069,CBEC_384085	-	-	3	3711	I
OG0000702	CBEC_377432,CBEC_377451,CBEC_377468	-	-	3	8627	I
OG0000970	CBEC_377711,CBEC_377726,CBEC_377737	-	-	3	9921	I
OG0001457	CBEC_377278,CBEC_377295,CBEC_377312	IPR015943; -; IPR019775	WD40/YVTN repeat-like-containing domain superfamily; -; WD40 repeat, conserved site	3	9109	I
OG0001524	CBEC_386102,CBEC_417479,CBEC_417499	IPR000719; -	Protein kinase domain; -	3	4895	I
OG0002985	CBEC_348197,CBEC_397061,CBEC_397101	-	-	3	10436	I
OG0004311	CBEC_372621,CBEC_372638,CBEC_372653	IPR027417; -	P-loop containing nucleoside triphosphate hydrolase; -	3	6000	I
OG0005080	CBEC_387814,CBEC_387835,CBEC_387879	-; IPR002110	-; Ankyrin repeat	3	8201	I
OG0005446	CBEC_417839,CBEC_417854,CBEC_417867	-	-	3	5175	I
OG0006325	CBEC_392280,CBEC_392296,CBEC_392324	-	-	3	5278	I
OG0006487	CBEC_407399,CBEC_407419,CBEC_407465	-	-	3	5339	I
OG0006746	CBEC_385058,CBEC_385073,CBEC_385088	-	-	3	9537	I
OG0007824	CBEC_373818,CBEC_373853,CBEC_373886	-	-	3	13458	I
OG0008197	CBEC_406847,CBEC_406865,CBEC_406889	-; IPR001810	-; F-box domain	3	13233	I
OG0008266	CBEC_352863,CBEC_352885,CBEC_353586	-	-	3	8343	I
OG0008505	CBEC_360757,CBEC_360793,CBEC_380731	-	-	3	2874	I
OG0008529	CBEC_407923,CBEC_407971,CBEC_407987	IPR001810; -	F-box domain; -	3	7536	I
OG0008611	CBEC_355910,CBEC_355935,CBEC_355960	-	-	3	7895	I
OG0008628	CBEC_367058,CBEC_417348,CBEC_417363	-	-	3	10865	I
OG0008634	CBEC_374254,CBEC_374271,CBEC_374337	-	-	3	4666	I
OG0008651	CBEC_391524,CBEC_391544,CBEC_391584	-	-	3	6149	I
OG0008669	CBEC_415529,CBEC_415549,CBEC_415623	-	-	3	4993	I
OG0008676	CBEC_419051,CBEC_419070,CBEC_419091	IPR007266; IPR037192	Endoplasmic reticulum oxidoreductin 1; ERO1-like superfamily	3	9608	I
OG0011587	CBEC_336905,CBEC_336958,CBEC_336994			3	6812	I
OG0011589	CBEC_337304,CBEC_337340,CBEC_340956	-; IPR001876	-; Zinc finger, RanBP2-type	3	7402	I
OG0011597	CBEC_342717,CBEC_342755,CBEC_342793	-	-	3	2314	I
OG0011607	CBEC_346876,CBEC_346896,CBEC_346912	IPR006583; -	PAN-3 domain; -	3	3696	I
OG0011609	CBEC_348101,CBEC_348117,CBEC_348137	-	-	3	7560	I
OG0011610	CBEC_348165,CBEC_348559,CBEC_348625	-	-	3	1321	I
OG0011612	CBEC_349624,CBEC_352238,CBEC_352252	-	-	3	1440	I
OG0011613	CBEC_349822,CBEC_349840,CBEC_349858	IPR002900	Domain of unknown function DUF38/FTH, Caenorhabditis species	3	3127	I
OG0011616	CBEC_354684,CBEC_354695,CBEC_354706	-	-	3	3922	I
OG0011623	CBEC_357749,CBEC_357760,CBEC_357769	-	-	3	5408	I
OG0011632	CBEC_361993,CBEC_362008,CBEC_362025	-	-	3	7258	I
OG0011661	CBEC_378509,CBEC_378520,CBEC_378533	IPR013083; -	Zinc finger, RING/FYVE/PHD-type; -	3	4828	I
OG0011673	CBEC_383138,CBEC_383167,CBEC_383194	-	-	3	10748	I
OG0011674	CBEC_384101,CBEC_384123,CBEC_384145	-; IPR011042	-; Six-bladed beta-propeller, TolB-like	3	4002	I
OG0011683	CBEC_390187,CBEC_390209,CBEC_390251	-	-	3	7792	I
OG0011685	CBEC_391560,CBEC_392132,CBEC_392156	-	-	3	8396	I
OG0011686	CBEC_392060,CBEC_392082,CBEC_392108	-	-	3	5079	I
OG0011689	CBEC_393895,CBEC_393923,CBEC_394021	-	-	3	8370	I
OG0011690	CBEC_395664,CBEC_395816,CBEC_396308	IPR002900; -	Domain of unknown function DUF38/FTH, Caenorhabditis species; -	3	5546	I
OG0011691	CBEC_395926,CBEC_396607,CBEC_396629	-	-	3	7992	I
OG0011692	CBEC_396457,CBEC_396577,CBEC_397279	-; IPR045864; IPR002314	-; Class II Aminoacyl-tRNA synthetase/Biotinyl protein ligase (BPL) and lipoyl protein ligase (LPL); Aminoacyl-tRNA synthetase, class II (G/ P/ S/T)	3	7466	I
OG0011693	CBEC_397153,CBEC_397169,CBEC_397185	-	-	3	912	I
OG0011694	CBEC_397448,CBEC_397459,CBEC_397481	-	-	3	3755	I
OG0011695	CBEC_398624,CBEC_398641,CBEC_398656	-	-	3	15833	I
OG0011696	CBEC_398750,CBEC_398764,CBEC_398782	-	-	3	3295	I
OG0011697	CBEC_399279,CBEC_399295,CBEC_399311	-; IPR013520	-; Exonuclease, RNase T/DNA polymerase III	3	3170	I
OG0011699	CBEC_400926,CBEC_400952,CBEC_401062	-	-	3	5105	I
OG0011700	CBEC_401182,CBEC_401198,CBEC_401272	IPR001810	F-box domain	3	2722	I
OG0011701	CBEC_401547,CBEC_401572,CBEC_401588	IPR001810; -	F-box domain; -	3	5427	I
OG0011702	CBEC_401602,CBEC_401618,CBEC_401634	-; IPR012885	-; F-box associated domain, type 2	3	2258	I
OG0011703	CBEC_401864,CBEC_401902,CBEC_401922	IPR010982; -	Lambda repressor-like, DNA-binding domain superfamily; -	3	5629	I
OG0011706	CBEC_404185,CBEC_404210,CBEC_404246	-	-	3	13370	I
OG0011707	CBEC_405737,CBEC_405771,CBEC_405791	IPR002900; IPR040161	Domain of unknown function DUF38/FTH, Caenorhabditis species; F-box A protein FB224	3	6528	I
OG0011712	CBEC_410250,CBEC_410278,CBEC_410296			3	5273	I
OG0011713	CBEC_410939,CBEC_411019,CBEC_411053	-	-	3	1337	I
OG0011714	CBEC_411229,CBEC_411245,CBEC_411269	-	-	3	5514	I
OG0011715	CBEC_413983,CBEC_415603,CBEC_415729	IPR040161; IPR002900	F-box A protein FB224; Domain of unknown function DUF38/FTH, Caenorhabditis species	3	3326	I
OG0011719	CBEC_414644,CBEC_414708,CBEC_414726	IPR016186; -	C-type lectin-like/link domain superfamily; -	3	2347	I
OG0011724	CBEC_417684,CBEC_417693,CBEC_417702	-; IPR036529	-; Coactivator CBP, KIX domain superfamily	3	5612	I
OG0011725	CBEC_418580,CBEC_418599,CBEC_418734	IPR013155; -; IPR014729	Methionyl/Valyl/Leucyl/Isoleucyl-tRNA synthetase, anticodon-binding; -; Rossmann-like alpha/beta/alpha sandwich fold	3	6067	I
OG0011726	CBEC_420262,CBEC_420303,CBEC_420340	IPR043519; IPR002058; -	Nucleotidyltransferase superfamily; PAP/25A-associated; -	3	12650	I
OG0000082	CBEC_392358,CBEC_396045	-	-	2	2325	I
OG0000109	CBEC_356888,CBEC_413135	-	-	2	3601	I
OG0000112	CBEC_349894,CBEC_402198	IPR008146; -	Glutamine synthetase, catalytic domain; -	2	2577	I
OG0000138	CBEC_418897,CBEC_418918	-	-	2	13324	I
OG0000155	CBEC_396117,CBEC_396150	-; IPR001715	-; Calponin homology domain	2	36042	I
OG0000182	CBEC_408694,CBEC_408710	-	-	2	573	I
OG0000261	CBEC_400224,CBEC_400240	-	-	2	1456	I
OG0000335	CBEC_405227,CBEC_405267	IPR036770; -	Ankyrin repeat-containing domain superfamily; -	2	15756	I
OG0000422	CBEC_363409,CBEC_368711	-; IPR001650	-; Helicase, C-terminal domain-like	2	3354	I
OG0000512	CBEC_404761,CBEC_404797	-; IPR015943	-; WD40/YVTN repeat-like-containing domain superfamily	2	5266	I
OG0000513	CBEC_370703,CBEC_370730	-; IPR006020	-; PTB/PI domain	2	9157	I
OG0000524	CBEC_393609,CBEC_393679	-	-	2	14044	I
OG0000682	CBEC_361758,CBEC_361781	-	-	2	12445	I
OG0000876	CBEC_336384,CBEC_338077	-	-	2	1759	I
OG0000879	CBEC_365348,CBEC_365367	-; IPR027266	-; GTP-binding protein TrmE/Aminomethyltransferase GcvT, domain 1	2	6492	I
OG0000941	CBEC_393202,CBEC_393227	IPR019747; -	FERM conserved site; -	2	14198	I
OG0000948	CBEC_395834,CBEC_395860	-	-	2	10627	I
OG0001319	CBEC_353319,CBEC_385948	-	-	2	2196	I
OG0001321	CBEC_367922,CBEC_367945	-	-	2	10804	I
OG0001328	CBEC_404055,CBEC_404083	IPR038158; -	H-NOX domain superfamily; -	2	5106	I
OG0001331	CBEC_415443,CBEC_415456	IPR027417	P-loop containing nucleoside triphosphate hydrolase	2	4229	I
OG0001332	CBEC_418633,CBEC_418802	-	-	2	32394	I
OG0001413	CBEC_350753,CBEC_350776	-	-	2	25410	I
OG0001416	CBEC_416724,CBEC_416745	IPR043458; -	G-protein coupled receptor 158/179; -	2	8670	I
OG0001428	CBEC_336331,CBEC_336476	IPR013098	Immunoglobulin I-set	2	3206	I
OG0001448	CBEC_391403,CBEC_391416	-	-	2	8139	I
OG0001452	CBEC_381890,CBEC_381915	IPR001873; -	Epithelial sodium channel; -	2	6307	I
OG0001458	CBEC_367734,CBEC_367753	-	-	2	7324	I
OG0001478	CBEC_348065,CBEC_348081	-	-	2	1246	I
OG0001992	CBEC_348239,CBEC_348325	IPR039005; -	CSPG repeat; -	2	16016	I
OG0002004	CBEC_368828,CBEC_369532	-	-	2	4329	I
OG0002009	CBEC_383985,CBEC_384007	IPR000990; -	Innexin; -	2	3170	I
OG0003168	CBEC_345623,CBEC_345638	-	-	2	5008	I
OG0003189	CBEC_376786,CBEC_376803	IPR003094; IPR001345	Fructose-2,6-bisphosphatase; Phosphoglycerate/bisphosphoglycerate mutase, active site	2	3776	I
OG0003200	CBEC_397379,CBEC_397390	-; IPR029130	-; Acid ceramidase, N-terminal	2	8360	I
OG0003372	CBEC_373047,CBEC_373075	-	-	2	2926	I
OG0003948	CBEC_401844,CBEC_401886	-; IPR001356	-; Homeodomain	2	4019	I
OG0004102	CBEC_348179,CBEC_397045	-	-	2	1138	I
OG0004281	CBEC_340980,CBEC_341011	IPR014783	Copper type II, ascorbate-dependent monooxygenase, histidine-cluster-2 conserved site	2	33618	I
OG0004302	CBEC_363537,CBEC_363558	-	-	2	10328	I
OG0004309	CBEC_368258,CBEC_368271	-	-	2	4955	I
OG0004322	CBEC_380675,CBEC_380749	-; IPR000008	-; C2 domain	2	13309	I
OG0005360	CBEC_395001,CBEC_395021	-	-	2	4222	I
OG0005379	CBEC_336420,CBEC_337441	-	-	2	4507	I
OG0005384	CBEC_340639,CBEC_340666	-	-	2	20801	I
OG0005389	CBEC_353860,CBEC_375185	-	-	2	4967	I
OG0005403	CBEC_370222,CBEC_370235	-; IPR005475	-; Transketolase-like, pyrimidine-binding domain	2	3128	I
OG0005405	CBEC_373443,CBEC_373464	-	-	2	7495	I
OG0005427	CBEC_400406,CBEC_400425	-; IPR000719	-; Protein kinase domain	2	13522	I
OG0006319	CBEC_345529,CBEC_345549	-	-	2	4748	I
OG0006397	CBEC_399910,CBEC_399936	IPR012444; -	Protein of unknown function DUF1647; -	2	14153	I
OG0006674	CBEC_352556,CBEC_352571	-	-	2	7476	I
OG0006719	CBEC_362805,CBEC_362828	-	-	2	20972	I
OG0006729	CBEC_371885,CBEC_371898	-	-	2	6263	I
OG0006734	CBEC_374213,CBEC_374297	-	-	2	7268	I
OG0006748	CBEC_385426,CBEC_385437	IPR008271; -	Serine/threonine-protein kinase, active site; -	2	2478	I
OG0006779	CBEC_417895,CBEC_417922	-	-	2	8321	I
OG0007833	CBEC_362522,CBEC_362543	IPR000648	Oxysterol-binding protein	2	6573	I
OG0008160	CBEC_345389,CBEC_345423	-	-	2	2570	I
OG0008164	CBEC_363735,CBEC_363768	IPR027417	P-loop containing nucleoside triphosphate hydrolase	2	7202	I
OG0008202	CBEC_339740,CBEC_339756	-	-	2	1911	I
OG0008211	CBEC_396929,CBEC_396949	-	-	2	4840	I
OG0008305	CBEC_340215,CBEC_340241	-	-	2	9084	I
OG0008615	CBEC_357161,CBEC_357181	-	-	2	1402	I
OG0008625	CBEC_364856,CBEC_364879	-	-	2	8404	I
OG0008639	CBEC_378766,CBEC_378787	-	-	2	8102	I
OG0008654	CBEC_393506,CBEC_393545	-	-	2	2577	I
OG0008667	CBEC_412518,CBEC_414578	-; IPR001849	-; Pleckstrin homology domain	2	12584	I
OG0008668	CBEC_415504,CBEC_415647	IPR032691; -	Mon2/Sec7/BIG1-like, HUS domain; -	2	10343	I
OG0008670	CBEC_415571,CBEC_415673	-	-	2	1320	I
OG0008674	CBEC_417778,CBEC_417791	IPR036236; IPR013087	Zinc finger C2H2 superfamily; Zinc finger C2H2-type	2	4206	I
OG0010881	CBEC_345489,CBEC_345507			2	1909	I
OG0010940	CBEC_350448,CBEC_350655	-	-	2	16321	I
OG0011051	CBEC_352344,CBEC_357445	-	-	2	5270	I
OG0011443	CBEC_354290,CBEC_354306	-	-	2	1133	I
OG0011592	CBEC_338008,CBEC_338029	-	-	2	10388	I
OG0011600	CBEC_344673,CBEC_344733	IPR040161; -	F-box A protein FB224; -	2	8180	I
OG0011606	CBEC_346679,CBEC_346704	-	-	2	25491	I
OG0011611	CBEC_349281,CBEC_349312	-	-	2	39297	I
OG0011618	CBEC_356601,CBEC_356614	IPR037227; IPR018998	Endoribonuclease EndoU-like; EndoU ribonuclease, C-terminal	2	2778	I
OG0011622	CBEC_357679,CBEC_363281	-; IPR049039	-; Regulator of microtubule dynamics protein 1-3, alpha helical repeats	2	1857	I
OG0011633	CBEC_364149,CBEC_364178	-	-	2	10059	I
OG0011639	CBEC_366369,CBEC_366386	-	-	2	4908	I
OG0011640	CBEC_367523,CBEC_367548	-	-	2	5259	I
OG0011641	CBEC_369548,CBEC_369567	-	-	2	3596	I
OG0011642	CBEC_369638,CBEC_369657	-	-	2	2676	I
OG0011645	CBEC_370457,CBEC_370523	IPR000198; IPR044538	Rho GTPase-activating protein domain; Vacuolar protein sorting-associated protein Vta1-like	2	8940	I
OG0011646	CBEC_371333,CBEC_371366	IPR016024; IPR011989	Armadillo-type fold; Armadillo-like helical	2	11158	I
OG0011648	CBEC_371812,CBEC_371831	-	-	2	5405	I
OG0011667	CBEC_381123,CBEC_381140	-	-	2	3507	I
OG0011679	CBEC_386662,CBEC_386687	-	-	2	9189	I
OG0011710	CBEC_408955,CBEC_408993	-	-	2	910	I
OG0011720	CBEC_415179,CBEC_415196	-	-	2	3833	I
OG0011721	CBEC_415878,CBEC_417722	-	-	2	1950	I
OG0011723	CBEC_417392,CBEC_417409	-; IPR015324	-; Ribosomal protein Rsm22-like	2	4543	I
OG0017944	CBEC_335754,CBEC_335773	-; IPR009262	-; Solute carrier family 35 member SLC35F1/F2/F6	2	3828	I
OG0017946	CBEC_336159,CBEC_336170	IPR001214; -	SET domain; -	2	2764	I
OG0017948	CBEC_336266,CBEC_336273	-	-	2	3332	I
OG0017949	CBEC_336402,CBEC_338059	-	-	2	1465	I
OG0017955	CBEC_338127,CBEC_338146	-	-	2	6598	I
OG0017957	CBEC_338828,CBEC_338851	IPR001661; -	Glycoside hydrolase, family 37; -	2	14329	I
OG0017961	CBEC_340826,CBEC_340880	-	-	2	2508	I
OG0017964	CBEC_341381,CBEC_341403	IPR016186; -	C-type lectin-like/link domain superfamily; -	2	6097	I
OG0017971	CBEC_342503,CBEC_342523	-	-	2	2267	I
OG0017973	CBEC_342699,CBEC_342735	-	-	2	1190	I
OG0017974	CBEC_342889,CBEC_343071	-	-	2	9641	I
OG0017975	CBEC_342923,CBEC_343049	-	-	2	7111	I
OG0017977	CBEC_343105,CBEC_343125	-	-	2	2478	I
OG0017978	CBEC_343237,CBEC_343255			2	1153	I
OG0017980	CBEC_343692,CBEC_343708	-; IPR040161	-; F-box A protein FB224	2	1889	I
OG0017982	CBEC_344206,CBEC_344492	-	-	2	8721	I
OG0017992	CBEC_345918,CBEC_345955	-; IPR006569	-; CID domain	2	20359	I
OG0017995	CBEC_346792,CBEC_346814	-	-	2	4531	I
OG0017996	CBEC_346930,CBEC_346994	IPR006583; IPR016187	PAN-3 domain; C-type lectin fold	2	5023	I
OG0017997	CBEC_347020,CBEC_347038	-	-	2	1654	I
OG0018000	CBEC_347692,CBEC_347728	IPR000609; -	7TM GPCR, serpentine receptor class g (Srg); -	2	6491	I
OG0018002	CBEC_348295,CBEC_348309	-	-	2	1864	I
OG0018003	CBEC_348659,CBEC_348735	-	-	2	4891	I
OG0018004	CBEC_348957,CBEC_349912	IPR009003; -	Peptidase S1, PA clan; -	2	11155	I
OG0018005	CBEC_349051,CBEC_349058	IPR002900	Domain of unknown function DUF38/FTH, Caenorhabditis species	2	5403	I
OG0018007	CBEC_349380,CBEC_349448	IPR029021; IPR003125	Protein-tyrosine phosphatase-like; Domain of unknown function WSN	2	14722	I
OG0018009	CBEC_349516,CBEC_349570	-	-	2	1043	I
OG0018010	CBEC_350180,CBEC_350202	-	-	2	1555	I
OG0018013	CBEC_350854,CBEC_350998	-	-	2	3099	I
OG0018015	CBEC_351295,CBEC_352212	-	-	2	2015	I
OG0018017	CBEC_351419,CBEC_351450	IPR038654; -	PINIT domain superfamily; -	2	23880	I
OG0018022	CBEC_351864,CBEC_351890	-	-	2	2616	I
OG0018023	CBEC_352016,CBEC_352829	-	-	2	3647	I
OG0018024	CBEC_352132,CBEC_352304	-	-	2	5553	I
OG0018025	CBEC_352328,CBEC_357461	-	-	2	758	I
OG0018026	CBEC_352406,CBEC_352741	-	-	2	2693	I
OG0018027	CBEC_352428,CBEC_352715	IPR009676; -	Protein of unknown function DUF1265; -	2	2842	I
OG0018028	CBEC_352450,CBEC_352685	-; IPR014940	-; BAAT/Acyl-CoA thioester hydrolase C-terminal	2	2328	I
OG0018032	CBEC_353698,CBEC_353972	-	-	2	874	I
OG0018033	CBEC_353730,CBEC_353748	-	-	2	1352	I
OG0018034	CBEC_353818,CBEC_353838	IPR012885	F-box associated domain, type 2	2	3219	I
OG0018038	CBEC_354624,CBEC_354650	-	-	2	7196	I
OG0018039	CBEC_354896,CBEC_354925	-	-	2	5417	I
OG0018040	CBEC_355011,CBEC_355027	-	-	2	1477	I
OG0018045	CBEC_355354,CBEC_355370	-	-	2	2178	I
OG0018046	CBEC_355414,CBEC_355479	-; IPR022052	-; Histone-binding protein RBBP4-like, N-terminal	2	2096	I
OG0018049	CBEC_355713,CBEC_355730	IPR047249; -	TP53-binding protein 1-like, first BRCT domain; -	2	7793	I
OG0018053	CBEC_356442,CBEC_356469	-	-	2	7007	I
OG0018057	CBEC_357588,CBEC_357606	-	-	2	3151	I
OG0018061	CBEC_358277,CBEC_358296	-	-	2	3817	I
OG0018064	CBEC_358601,CBEC_358619	IPR002542	T20D4.11-like domain	2	1353	I
OG0018084	CBEC_362371,CBEC_362393	-; IPR018817	-; 7TM GPCR, serpentine receptor class z (Srz)	2	4039	I
OG0018094	CBEC_364216,CBEC_364233	-	-	2	5002	I
OG0018102	CBEC_365686,CBEC_365699	IPR006568; -	PSP, proline-rich; -	2	3308	I
OG0018105	CBEC_365963,CBEC_365984	-	-	2	4364	I
OG0018107	CBEC_366681,CBEC_366706	IPR002018	Carboxylesterase, type B	2	11769	I
OG0018115	CBEC_368005,CBEC_368030	-	-	2	3522	I
OG0018127	CBEC_372044,CBEC_372067	-; IPR013087	-; Zinc finger C2H2-type	2	3930	I
OG0018129	CBEC_373119,CBEC_373140	-; IPR008166	-; Glycosyltransferase family 92	2	3874	I
OG0018130	CBEC_373628,CBEC_373644	-	-	2	983	I
OG0018133	CBEC_374105,CBEC_374120	-	-	2	5172	I
OG0018134	CBEC_374144,CBEC_374163	-	-	2	5411	I
OG0018138	CBEC_374641,CBEC_374666	-	-	2	5987	I
OG0018142	CBEC_374949,CBEC_374966	-	-	2	3761	I
OG0018149	CBEC_377229,CBEC_377248	-	-	2	6829	I
OG0018150	CBEC_377560,CBEC_377595	-	-	2	7888	I
OG0018157	CBEC_378643,CBEC_378668	-; IPR013087	-; Zinc finger C2H2-type	2	3989	I
OG0018159	CBEC_379155,CBEC_379172	-	-	2	4188	I
OG0018166	CBEC_380060,CBEC_380089	IPR015943; IPR045152	WD40/YVTN repeat-like-containing domain superfamily; Enhancer of mRNA-decapping protein 4-like	2	7080	I
OG0018167	CBEC_380311,CBEC_380333	-	-	2	1996	I
OG0018172	CBEC_381306,CBEC_381334	IPR011009; -	Protein kinase-like domain superfamily; -	2	2917	I
OG0018176	CBEC_381649,CBEC_381662	IPR008145; IPR008144	Guanylate kinase/L-type calcium channel beta subunit; Guanylate kinase-like domain	2	3594	I
OG0018183	CBEC_382876,CBEC_382905	-	-	2	9083	I
OG0018187	CBEC_383449,CBEC_383466	-	-	2	3692	I
OG0018192	CBEC_383641,CBEC_383658	IPR001841; -	Zinc finger, RING-type; -	2	4434	I
OG0018193	CBEC_384235,CBEC_384246	-; IPR036860	-; SH2 domain superfamily	2	3826	I
OG0018196	CBEC_384834,CBEC_416955	-	-	2	2851	I
OG0018198	CBEC_385146,CBEC_385163	-	-	2	3008	I
OG0018199	CBEC_385982,CBEC_386921	-	-	2	2334	I
OG0018207	CBEC_386365,CBEC_386390	-	-	2	5332	I
OG0018208	CBEC_386502,CBEC_386527	-; IPR039865	-; Serine/threonine-protein phosphatase 2A regulatory subunit B'' subunit gamma	2	3616	I
OG0018209	CBEC_386563,CBEC_386576	-	-	2	4290	I
OG0018211	CBEC_386756,CBEC_386778	-; IPR029063	-; S-adenosyl-L-methionine-dependent methyltransferase superfamily	2	2724	I
OG0018216	CBEC_387717,CBEC_387730	-	-	2	2847	I
OG0018223	CBEC_388723,CBEC_388740	-	-	2	3712	I
OG0018229	CBEC_389384,CBEC_389436	IPR001254; IPR043504	Serine proteases, trypsin domain; Peptidase S1, PA clan, chymotrypsin-like fold	2	2305	I
OG0018239	CBEC_390557,CBEC_390808	-	-	2	973	I
OG0018242	CBEC_390858,CBEC_390885	-	-	2	6689	I
OG0018245	CBEC_391216,CBEC_391269	-	-	2	5300	I
OG0018246	CBEC_391241,CBEC_391295	-	-	2	9431	I
OG0018251	CBEC_392464,CBEC_392484	IPR036910	High mobility group box domain superfamily	2	1760	I
OG0018257	CBEC_393749,CBEC_393805	IPR003125; -	Domain of unknown function WSN; -	2	12627	I
OG0018258	CBEC_393969,CBEC_393995	-; IPR011992	-; EF-hand domain pair	2	5246	I
OG0018259	CBEC_394859,CBEC_394899	-	-	2	2488	I
OG0018260	CBEC_395089,CBEC_395113	-; IPR002900	-; Domain of unknown function DUF38/FTH, Caenorhabditis species	2	4598	I
OG0018261	CBEC_395224,CBEC_395264	-; IPR040161	-; F-box A protein FB224	2	3154	I
OG0018262	CBEC_395244,CBEC_395282	-	-	2	2803	I
OG0018263	CBEC_395352,CBEC_395372	-	-	2	1934	I
OG0018267	CBEC_396399,CBEC_397259	-	-	2	2642	I
OG0018268	CBEC_396509,CBEC_396687	-	-	2	5952	I
OG0018269	CBEC_396541,CBEC_396709	-	-	2	1829	I
OG0018270	CBEC_396559,CBEC_396727	-	-	2	806	I
OG0018271	CBEC_396671,CBEC_397217	-	-	2	3839	I
OG0018273	CBEC_397615,CBEC_397639	IPR040161; -	F-box A protein FB224; -	2	6153	I
OG0018274	CBEC_398094,CBEC_398114	-	-	2	2370	I
OG0018277	CBEC_398914,CBEC_398928	-	-	2	736	I
OG0018278	CBEC_400122,CBEC_400142	IPR039039; -	RAI1-like family; -	2	2159	I
OG0018280	CBEC_401212,CBEC_401240	-; IPR001810	-; F-box domain	2	7050	I
OG0018281	CBEC_401370,CBEC_401409	-; IPR005514	-; Chymotrypsin family Peptidase-S1	2	5018	I
OG0018282	CBEC_401648,CBEC_401702	-; IPR001810	-; F-box domain	2	3041	I
OG0018283	CBEC_401666,CBEC_401684	IPR012885; -	F-box associated domain, type 2; -	2	2740	I
OG0018284	CBEC_402054,CBEC_402072	-	-	2	2179	I
OG0018285	CBEC_402130,CBEC_402148	-	-	2	3269	I
OG0018286	CBEC_402586,CBEC_402622	IPR012885; -	F-box associated domain, type 2; -	2	3987	I
OG0018287	CBEC_402808,CBEC_402852	IPR001810; -	F-box domain; -	2	5310	I
OG0018288	CBEC_402996,CBEC_403013	-	-	2	5760	I
OG0018292	CBEC_403619,CBEC_403675	-; IPR001628	-; Zinc finger, nuclear hormone receptor-type	2	2209	I
OG0018297	CBEC_404841,CBEC_404861	-	-	2	11312	I
OG0018299	CBEC_405457,CBEC_405475	-	-	2	995	I
OG0018300	CBEC_405599,CBEC_405615	IPR040161	F-box A protein FB224	2	1718	I
OG0018301	CBEC_406201,CBEC_407695	IPR012885; -	F-box associated domain, type 2; -	2	1016	I
OG0018302	CBEC_406377,CBEC_406393	-	-	2	3507	I
OG0018303	CBEC_406519,CBEC_406535	-	-	2	1843	I
OG0018304	CBEC_406635,CBEC_406651	-	-	2	787	I
OG0018305	CBEC_407021,CBEC_407085	IPR002900; -	Domain of unknown function DUF38/FTH, Caenorhabditis species; -	2	1745	I
OG0018306	CBEC_407363,CBEC_407381	-	-	2	1537	I
OG0018307	CBEC_407505,CBEC_407565	-	-	2	5838	I
OG0018308	CBEC_407527,CBEC_407587	-	-	2	1814	I
OG0018309	CBEC_407811,CBEC_407847	-	-	2	9811	I
OG0018310	CBEC_408418,CBEC_408436	-	-	2	1004	I
OG0018313	CBEC_408790,CBEC_408804	-	-	2	2023	I
OG0018314	CBEC_408822,CBEC_408840	-	-	2	2151	I
OG0018316	CBEC_409063,CBEC_409145	IPR013087; -	Zinc finger C2H2-type; -	2	14817	I
OG0018320	CBEC_409977,CBEC_410099	-	-	2	3892	I
OG0018322	CBEC_410149,CBEC_410230	-	-	2	1956	I
OG0018323	CBEC_410712,CBEC_410731	-; IPR038102	-; EYA domain superfamily	2	13824	I
OG0018324	CBEC_410957,CBEC_410997	-	-	2	1467	I
OG0018325	CBEC_411163,CBEC_411193	-	-	2	4087	I
OG0018326	CBEC_411389,CBEC_411427	-	-	2	984	I
OG0018327	CBEC_411407,CBEC_411445	-	-	2	2089	I
OG0018328	CBEC_411487,CBEC_411513	-	-	2	6857	I
OG0018329	CBEC_411539,CBEC_411593	-	-	2	529	I
OG0018330	CBEC_412116,CBEC_415896	-	-	2	562	I
OG0018331	CBEC_412148,CBEC_412164	-	-	2	974	I
OG0018333	CBEC_412714,CBEC_413515	IPR000270; -	PB1 domain; -	2	3552	I
OG0018335	CBEC_413087,CBEC_413111	IPR016186	C-type lectin-like/link domain superfamily	2	4831	I
OG0018336	CBEC_413155,CBEC_413166	IPR000836; -	Phosphoribosyltransferase domain; -	2	2423	I
OG0018337	CBEC_413188,CBEC_413218	-	-	2	3426	I
OG0018341	CBEC_414003,CBEC_414026	-	-	2	4257	I
OG0018344	CBEC_414764,CBEC_414798	IPR001304; IPR038765	C-type lectin-like; Papain-like cysteine peptidase superfamily	2	12682	I
OG0018345	CBEC_415002,CBEC_415120	-	-	2	1330	I
OG0018346	CBEC_415587,CBEC_415747	IPR001810; IPR040161	F-box domain; F-box A protein FB224	2	1465	I
OG0018347	CBEC_416055,CBEC_416072	-	-	2	6839	I
OG0018352	CBEC_417635,CBEC_417654	-	-	2	4245	I
OG0018357	CBEC_418556,CBEC_418710	-; IPR014729	-; Rossmann-like alpha/beta/alpha sandwich fold	2	4751	I
OG0018359	CBEC_419229,CBEC_419248	-	-	2	4717	I
OG0018362	CBEC_420191,CBEC_420210	-	-	2	4356	I
OG0000079	CBEC_349748	-	-	1	982	I
OG0000102	CBEC_361043	IPR002067	Mitochondrial carrier protein	1	1179	I
OG0000111	CBEC_362228	IPR009497	Regulator protein, PHA-1	1	575	I
OG0000172	CBEC_413780	IPR002126	Cadherin-like	1	27484	I
OG0000206	CBEC_337374	-	-	1	813	I
OG0000233	CBEC_392862	-	-	1	3251	I
OG0000234	CBEC_384440	IPR007110	Immunoglobulin-like domain	1	40067	I
OG0000263	CBEC_384530	-	-	1	24866	I
OG0000274	CBEC_336733	IPR035964	I/LWEQ domain superfamily	1	10438	I
OG0000275	CBEC_359135	-	-	1	20723	I
OG0000305	CBEC_372008	IPR003165	Piwi domain	1	3267	I
OG0000334	CBEC_370857	IPR001623	DnaJ domain	1	8298	I
OG0000412	CBEC_361661	-	-	1	1403	I
OG0000414	CBEC_369882	-	-	1	5466	I
OG0000415	CBEC_340285	-	-	1	17416	I
OG0000416	CBEC_399401	-	-	1	31986	I
OG0000419	CBEC_335136	-	-	1	19444	I
OG0000420	CBEC_342094	-	-	1	8109	I
OG0000421	CBEC_369400	-	-	1	10528	I
OG0000423	CBEC_363497	-	-	1	5753	I
OG0000483	CBEC_344158	-	-	1	11892	I
OG0000515	CBEC_357654	-	-	1	3004	I
OG0000516	CBEC_408890	-	-	1	17695	I
OG0000517	CBEC_372310	-	-	1	16487	I
OG0000519	CBEC_369234	-	-	1	6832	I
OG0000521	CBEC_390529	-	-	1	3924	I
OG0000522	CBEC_372970	-	-	1	7424	I
OG0000544	CBEC_339977	IPR003008	Tubulin/FtsZ, GTPase domain	1	4308	I
OG0000581	CBEC_396765	-	-	1	6593	I
OG0000626	CBEC_341313	-	-	1	7450	I
OG0000628	CBEC_403367	-	-	1	903	I
OG0000683	CBEC_337215	-	-	1	2110	I
OG0000685	CBEC_359078	-	-	1	2428	I
OG0000687	CBEC_340589	-	-	1	22355	I
OG0000688	CBEC_351048	-	-	1	17136	I
OG0000690	CBEC_395602	-	-	1	6112	I
OG0000691	CBEC_396346	-	-	1	5055	I
OG0000692	CBEC_339608	IPR000595	Cyclic nucleotide-binding domain	1	9792	I
OG0000693	CBEC_339240	IPR003599	Immunoglobulin domain subtype	1	14785	I
OG0000694	CBEC_385511	-	-	1	30090	I
OG0000695	CBEC_419400	IPR000859	CUB domain	1	6034	I
OG0000696	CBEC_372764	-	-	1	7334	I
OG0000697	CBEC_399158	-	-	1	10388	I
OG0000698	CBEC_379764	-	-	1	1994	I
OG0000700	CBEC_415134	-	-	1	3513	I
OG0000701	CBEC_341639	-	-	1	22212	I
OG0000704	CBEC_387213	-	-	1	5363	I
OG0000706	CBEC_371231	-	-	1	4420	I
OG0000709	CBEC_416540	-	-	1	5145	I
OG0000713	CBEC_363471	-	-	1	3522	I
OG0000856	CBEC_398798	-	-	1	3163	I
OG0000877	CBEC_337406	IPR003126	Zinc finger, UBR-type	1	14316	I
OG0000878	CBEC_347832	-	-	1	6408	I
OG0000880	CBEC_370060	-	-	1	3788	I
OG0000881	CBEC_394229	-	-	1	4424	I
OG0000883	CBEC_416652	-	-	1	1166	I
OG0000884	CBEC_416893	-	-	1	17273	I
OG0000940	CBEC_340906	-	-	1	24476	I
OG0000942	CBEC_367315	-	-	1	7229	I
OG0000943	CBEC_354501	-	-	1	3829	I
OG0000945	CBEC_368513	-	-	1	4658	I
OG0000946	CBEC_340555	-	-	1	574	I
OG0000947	CBEC_354822	IPR003439	ABC transporter-like, ATP-binding domain	1	8426	I
OG0000949	CBEC_380559	-	-	1	2148	I
OG0000950	CBEC_416596	-	-	1	6918	I
OG0000953	CBEC_370916	-	-	1	14541	I
OG0000956	CBEC_349122	-	-	1	6017	I
OG0000957	CBEC_385776	-	-	1	14392	I
OG0000958	CBEC_353229	-	-	1	1988	I
OG0000959	CBEC_353187	-	-	1	1660	I
OG0000961	CBEC_356995	-	-	1	7413	I
OG0000962	CBEC_356342	-	-	1	567	I
OG0000963	CBEC_398597	-	-	1	3042	I
OG0000964	CBEC_413322	-	-	1	6118	I
OG0000965	CBEC_415781	-	-	1	2546	I
OG0000966	CBEC_339346	-	-	1	21478	I
OG0000967	CBEC_405055	-	-	1	10770	I
OG0000969	CBEC_363981	-	-	1	1407	I
OG0000971	CBEC_379702	-	-	1	3802	I
OG0000973	CBEC_364820	-	-	1	10409	I
OG0000975	CBEC_387059	-	-	1	2567	I
OG0000976	CBEC_356706	-	-	1	3274	I
OG0000977	CBEC_413603	-	-	1	2399	I
OG0000978	CBEC_347574	-	-	1	14283	I
OG0000979	CBEC_379107	-	-	1	3643	I
OG0000980	CBEC_371593	-	-	1	3007	I
OG0000983	CBEC_398288	-	-	1	11818	I
OG0000985	CBEC_373754	-	-	1	3624	I
OG0000986	CBEC_359900	-	-	1	4509	I
OG0001151	CBEC_347144	-	-	1	10140	I
OG0001245	CBEC_410402	-	-	1	5662	I
OG0001272	CBEC_396419	-	-	1	1578	I
OG0001281	CBEC_340475	IPR011129	Cold-shock domain	1	896	I
OG0001309	CBEC_360413	-	-	1	746	I
OG0001318	CBEC_336311	IPR027417	P-loop containing nucleoside triphosphate hydrolase	1	1322	I
OG0001320	CBEC_360719	-	-	1	4468	I
OG0001322	CBEC_368116	-	-	1	5783	I
OG0001323	CBEC_381168	-	-	1	2118	I
OG0001324	CBEC_388599	-	-	1	1077	I
OG0001325	CBEC_389574	-	-	1	5975	I
OG0001327	CBEC_400531	-	-	1	6110	I
OG0001329	CBEC_408744	IPR007604	CP2 transcription factor	1	5710	I
OG0001330	CBEC_410169	-	-	1	11716	I
OG0001402	CBEC_371784	-	-	1	2027	I
OG0001403	CBEC_342945	-	-	1	7491	I
OG0001404	CBEC_361565	-	-	1	3734	I
OG0001406	CBEC_413493	-	-	1	1812	I
OG0001407	CBEC_390631	-	-	1	3556	I
OG0001409	CBEC_409379	-	-	1	5644	I
OG0001410	CBEC_400372	-	-	1	4203	I
OG0001411	CBEC_364505	IPR015008	ROCK, Rho binding domain	1	4642	I
OG0001414	CBEC_367351	-	-	1	964	I
OG0001415	CBEC_367834	-	-	1	2533	I
OG0001417	CBEC_391144	-	-	1	4827	I
OG0001418	CBEC_353118	IPR013083	Zinc finger, RING/FYVE/PHD-type	1	2296	I
OG0001419	CBEC_353068	-	-	1	879	I
OG0001420	CBEC_343832	-	-	1	1412	I
OG0001421	CBEC_345848	-	-	1	13003	I
OG0001422	CBEC_381607	-	-	1	417	I
OG0001423	CBEC_413047	-	-	1	923	I
OG0001424	CBEC_364911	-	-	1	1901	I
OG0001425	CBEC_367783	-	-	1	14678	I
OG0001426	CBEC_372443	IPR000990	Innexin	1	1867	I
OG0001429	CBEC_369438	-	-	1	6337	I
OG0001430	CBEC_370327	-	-	1	1648	I
OG0001431	CBEC_395538	-	-	1	12624	I
OG0001432	CBEC_416035	-	-	1	699	I
OG0001433	CBEC_373413	-	-	1	7055	I
OG0001434	CBEC_387380	IPR036990	Metallocarboxypeptidase-like, propeptide	1	2816	I
OG0001435	CBEC_390929	-	-	1	2596	I
OG0001436	CBEC_404638	-	-	1	5094	I
OG0001438	CBEC_418252	IPR006104	Glycosyl hydrolases family 2, sugar binding domain	1	2094	I
OG0001439	CBEC_418354	-	-	1	621	I
OG0001440	CBEC_380215	-	-	1	13616	I
OG0001442	CBEC_383961	-	-	1	1541	I
OG0001443	CBEC_399188	IPR015500	Peptidase S8, subtilisin-related	1	4841	I
OG0001444	CBEC_378036	-	-	1	7723	I
OG0001445	CBEC_409911	-	-	1	5478	I
OG0001446	CBEC_396378	-	-	1	3878	I
OG0001447	CBEC_376328	-	-	1	1699	I
OG0001449	CBEC_358009	-	-	1	2518	I
OG0001450	CBEC_358064	-	-	1	2238	I
OG0001451	CBEC_366636	-	-	1	6018	I
OG0001453	CBEC_362099	-	-	1	1870	I
OG0001454	CBEC_414190	-	-	1	2852	I
OG0001455	CBEC_381966	-	-	1	1598	I
OG0001456	CBEC_365811	IPR027417	P-loop containing nucleoside triphosphate hydrolase	1	5919	I
OG0001460	CBEC_356744	-	-	1	1780	I
OG0001461	CBEC_392662	-	-	1	3637	I
OG0001462	CBEC_362998	-	-	1	891	I
OG0001463	CBEC_363172	-	-	1	6583	I
OG0001464	CBEC_370257	-	-	1	1713	I
OG0001465	CBEC_390103	-	-	1	1001	I
OG0001467	CBEC_365232	-	-	1	2042	I
OG0001468	CBEC_365154	-	-	1	379	I
OG0001471	CBEC_366472	-	-	1	2929	I
OG0001472	CBEC_415409	-	-	1	6066	I
OG0001473	CBEC_366116	IPR011989	Armadillo-like helical	1	4053	I
OG0001475	CBEC_368922	-	-	1	4077	I
OG0001479	CBEC_378821	IPR000687	RIO kinase	1	2850	I
OG0001512	CBEC_415825	-	-	1	2170	I
OG0001792	CBEC_419800	-	-	1	8464	I
OG0001807	CBEC_409605	-	-	1	7551	I
OG0001824	CBEC_385966	-	-	1	2773	I
OG0001903	CBEC_395320	-	-	1	1328	I
OG0001937	CBEC_414478	-	-	1	1516	I
OG0001987	CBEC_335834	-	-	1	3872	I
OG0001988	CBEC_336293	-	-	1	372	I
OG0001989	CBEC_337703	-	-	1	8522	I
OG0001990	CBEC_344258	-	-	1	7749	I
OG0001991	CBEC_347378	-	-	1	1949	I
OG0001993	CBEC_354726	-	-	1	14383	I
OG0001994	CBEC_356509	-	-	1	2796	I
OG0001995	CBEC_359592	-	-	1	4237	I
OG0001996	CBEC_360431	-	-	1	2796	I
OG0001997	CBEC_364259	-	-	1	4408	I
OG0001998	CBEC_364592	-	-	1	851	I
OG0001999	CBEC_365054	-	-	1	4007	I
OG0002000	CBEC_365286	IPR007231	Nucleoporin interacting component Nup93/Nic96	1	6092	I
OG0002001	CBEC_366062	-	-	1	6850	I
OG0002002	CBEC_366588	-	-	1	4003	I
OG0002003	CBEC_368148	-	-	1	3978	I
OG0002005	CBEC_375051	IPR015940	Ubiquitin-associated domain	1	5261	I
OG0002006	CBEC_375580	IPR036277	SMCs flexible hinge superfamily	1	5208	I
OG0002007	CBEC_378160	-	-	1	2857	I
OG0002008	CBEC_381020	-	-	1	11368	I
OG0002010	CBEC_385215	-	-	1	3241	I
OG0002011	CBEC_385483	-	-	1	2623	I
OG0002012	CBEC_385890	-	-	1	4854	I
OG0002013	CBEC_386628	-	-	1	38252	I
OG0002015	CBEC_404342	-	-	1	2810	I
OG0002016	CBEC_413866	IPR024078	Putative deacetylase LmbE-like domain superfamily	1	2031	I
OG0002017	CBEC_418418	-	-	1	5319	I
OG0002124	CBEC_388444	-	-	1	805	I
OG0002125	CBEC_339061	IPR002394	Nicotinic acetylcholine receptor	1	3456	I
OG0002126	CBEC_408860	-	-	1	2502	I
OG0002128	CBEC_367177	-	-	1	2940	I
OG0002129	CBEC_414294	-	-	1	9250	I
OG0002130	CBEC_418170	-	-	1	1704	I
OG0002131	CBEC_386223	-	-	1	3953	I
OG0002132	CBEC_337537	-	-	1	1222	I
OG0002133	CBEC_417274	-	-	1	7267	I
OG0002136	CBEC_388643	-	-	1	982	I
OG0002137	CBEC_388623	-	-	1	1360	I
OG0002138	CBEC_379015	-	-	1	5375	I
OG0002139	CBEC_355043	-	-	1	2878	I
OG0002140	CBEC_355124	-	-	1	2084	I
OG0002141	CBEC_367421	IPR036020	WW domain superfamily	1	3395	I
OG0002142	CBEC_367403	IPR002715	Nascent polypeptide-associated complex NAC domain	1	687	I
OG0002143	CBEC_367602	-	-	1	3230	I
OG0002146	CBEC_416777	-	-	1	456	I
OG0002147	CBEC_375029	-	-	1	3249	I
OG0002148	CBEC_388219	-	-	1	1780	I
OG0002149	CBEC_394565	-	-	1	1498	I
OG0002150	CBEC_394701	IPR033732	ATP synthase, F1 complex, alpha subunit nucleotide-binding domain	1	2249	I
OG0002151	CBEC_392634	-	-	1	4497	I
OG0002154	CBEC_344526	-	-	1	10852	I
OG0002155	CBEC_408289	-	-	1	2894	I
OG0002156	CBEC_394167	IPR036305	RGS domain superfamily	1	4464	I
OG0002157	CBEC_403287	-	-	1	6079	I
OG0002158	CBEC_362860	-	-	1	2935	I
OG0002159	CBEC_372848	-	-	1	3361	I
OG0002160	CBEC_341511	IPR005225	Small GTP-binding domain	1	2607	I
OG0002161	CBEC_357197	-	-	1	3348	I
OG0002162	CBEC_357477	-	-	1	3178	I
OG0002163	CBEC_357522	IPR018499	Tetraspanin/Peripherin	1	1119	I
OG0002164	CBEC_403911	-	-	1	5234	I
OG0002165	CBEC_369464	-	-	1	3246	I
OG0002166	CBEC_384640	-	-	1	3403	I
OG0002167	CBEC_374905	-	-	1	1746	I
OG0002168	CBEC_374885	-	-	1	782	I
OG0002169	CBEC_415984	-	-	1	761	I
OG0002170	CBEC_418986	-	-	1	6179	I
OG0002172	CBEC_354391	IPR039699	Large ribosomal subunit protein uL30	1	1225	I
OG0002173	CBEC_354052	-	-	1	7487	I
OG0002174	CBEC_337241	-	-	1	5550	I
OG0002175	CBEC_386723	-	-	1	4610	I
OG0002176	CBEC_387511	-	-	1	3762	I
OG0002177	CBEC_387651	-	-	1	570	I
OG0002178	CBEC_387687	-	-	1	3334	I
OG0002179	CBEC_390838	-	-	1	1440	I
OG0002180	CBEC_409029	-	-	1	737	I
OG0002181	CBEC_373788	-	-	1	4621	I
OG0002182	CBEC_389126	-	-	1	2208	I
OG0002183	CBEC_369683	-	-	1	2131	I
OG0002184	CBEC_376486	-	-	1	844	I
OG0002185	CBEC_343970	-	-	1	1867	I
OG0002186	CBEC_359358	IPR000436	Sushi/SCR/CCP domain	1	3603	I
OG0002187	CBEC_372798	-	-	1	5598	I
OG0002189	CBEC_391886	IPR010240	Cysteine desulfurase IscS	1	3232	I
OG0002190	CBEC_378993	IPR000668	Peptidase C1A, papain C-terminal	1	1511	I
OG0002191	CBEC_379546	IPR015803	Cysteine-tRNA ligase	1	3440	I
OG0002192	CBEC_358376	-	-	1	2717	I
OG0002193	CBEC_419849	-	-	1	16737	I
OG0002195	CBEC_351492	-	-	1	9806	I
OG0002196	CBEC_341984	-	-	1	7941	I
OG0002197	CBEC_376578	-	-	1	2056	I
OG0002198	CBEC_358201	-	-	1	3476	I
OG0002199	CBEC_379790	-	-	1	1970	I
OG0002200	CBEC_382550	-	-	1	3078	I
OG0002201	CBEC_382528	-	-	1	829	I
OG0002202	CBEC_382458	-	-	1	1856	I
OG0002203	CBEC_382332	-	-	1	3150	I
OG0002204	CBEC_382360	-	-	1	1560	I
OG0002205	CBEC_366740	-	-	1	3299	I
OG0002206	CBEC_362497	-	-	1	4331	I
OG0002207	CBEC_383415	-	-	1	844	I
OG0002208	CBEC_336518	-	-	1	1876	I
OG0002209	CBEC_381986	-	-	1	2081	I
OG0002210	CBEC_360229	-	-	1	3533	I
OG0002211	CBEC_377761	-	-	1	2588	I
OG0002213	CBEC_344008	-	-	1	1277	I
OG0002214	CBEC_412410	IPR001985	S-adenosylmethionine decarboxylase, eukaryotes	1	3771	I
OG0002215	CBEC_344456	IPR011012	Longin-like domain superfamily	1	8359	I
OG0002216	CBEC_356376	-	-	1	1129	I
OG0002217	CBEC_356792	IPR004202	Cytochrome c oxidase subunit VIIc	1	354	I
OG0002218	CBEC_356908	-	-	1	714	I
OG0002219	CBEC_377681	-	-	1	3814	I
OG0002220	CBEC_363241	-	-	1	2499	I
OG0002221	CBEC_356026	-	-	1	667	I
OG0002222	CBEC_353545	-	-	1	4318	I
OG0002223	CBEC_346090	-	-	1	599	I
OG0002225	CBEC_346470	-	-	1	9467	I
OG0002226	CBEC_410684	-	-	1	3949	I
OG0002227	CBEC_371410	-	-	1	7701	I
OG0002229	CBEC_393394	-	-	1	13583	I
OG0002230	CBEC_365170	-	-	1	870	I
OG0002231	CBEC_363936	-	-	1	3383	I
OG0002233	CBEC_335584	-	-	1	812	I
OG0002235	CBEC_415482	-	-	1	975	I
OG0002236	CBEC_375307	-	-	1	1961	I
OG0002238	CBEC_376038	-	-	1	938	I
OG0002239	CBEC_366092	-	-	1	3351	I
OG0002241	CBEC_359832	-	-	1	1192	I
OG0002242	CBEC_376280	-	-	1	7449	I
OG0002244	CBEC_377861	-	-	1	3539	I
OG0002245	CBEC_359056	-	-	1	1450	I
OG0002246	CBEC_376088	-	-	1	2869	I
OG0002247	CBEC_349176	-	-	1	4856	I
OG0002248	CBEC_347902	-	-	1	16529	I
OG0002308	CBEC_408395	-	-	1	2897	I
OG0002508	CBEC_372834	-	-	1	956	I
OG0002908	CBEC_399886	-	-	1	3472	I
OG0002968	CBEC_401483	IPR001628	Zinc finger, nuclear hormone receptor-type	1	2236	I
OG0003103	CBEC_363321	-	-	1	1071	I
OG0003109	CBEC_348349	-	-	1	5464	I
OG0003161	CBEC_336216	IPR001202	WW domain	1	2158	I
OG0003162	CBEC_338510	-	-	1	1711	I
OG0003163	CBEC_341279	IPR036322	WD40-repeat-containing domain superfamily	1	5712	I
OG0003164	CBEC_341722	IPR001019	Guanine nucleotide binding protein (G-protein), alpha subunit	1	2322	I
OG0003165	CBEC_341952	IPR038207	DIX domain superfamily	1	6752	I
OG0003166	CBEC_344342	IPR002347	Short-chain dehydrogenase/reductase SDR	1	3958	I
OG0003167	CBEC_344372	-	-	1	15934	I
OG0003169	CBEC_348415	-	-	1	6753	I
OG0003170	CBEC_349794	IPR040161	F-box A protein FB224	1	7701	I
OG0003171	CBEC_351784	IPR016662	Acyl-CoA thioesterase, long chain	1	3420	I
OG0003172	CBEC_354371	-	-	1	1340	I
OG0003173	CBEC_355543	-	-	1	1976	I
OG0003174	CBEC_355695	-	-	1	604	I
OG0003175	CBEC_357073	-	-	1	4974	I
OG0003176	CBEC_358443	IPR004274	FCP1 homology domain	1	10664	I
OG0003177	CBEC_358671	-	-	1	2049	I
OG0003178	CBEC_361635	-	-	1	2401	I
OG0003179	CBEC_363680	-	-	1	1346	I
OG0003180	CBEC_367656	-	-	1	1126	I
OG0003181	CBEC_367702	-	-	1	2191	I
OG0003182	CBEC_368870	-	-	1	1570	I
OG0003183	CBEC_371948	-	-	1	471	I
OG0003184	CBEC_372677	IPR000990	Innexin	1	1953	I
OG0003185	CBEC_374779	-	-	1	2654	I
OG0003186	CBEC_375091	-	-	1	3343	I
OG0003187	CBEC_375209	-	-	1	2063	I
OG0003188	CBEC_375727	-	-	1	2732	I
OG0003190	CBEC_378451	-	-	1	901	I
OG0003191	CBEC_378851	IPR001723	Nuclear hormone receptor	1	3679	I
OG0003192	CBEC_382384	IPR001873	Epithelial sodium channel	1	3166	I
OG0003193	CBEC_383887	-	-	1	15373	I
OG0003194	CBEC_384410	-	-	1	2694	I
OG0003195	CBEC_386058	-	-	1	3676	I
OG0003196	CBEC_388366	-	-	1	2390	I
OG0003197	CBEC_389795	-	-	1	1562	I
OG0003198	CBEC_390949	-	-	1	19808	I
OG0003199	CBEC_392236	IPR005571	RNA polymerase, Rpb5, N-terminal	1	731	I
OG0003201	CBEC_399024	-	-	1	2861	I
OG0003202	CBEC_399259	-	-	1	1721	I
OG0003204	CBEC_412917	-	-	1	2474	I
OG0003205	CBEC_413624	-	-	1	2505	I
OG0003206	CBEC_413728	-	-	1	2873	I
OG0003207	CBEC_416809	IPR012724	Chaperone DnaJ	1	1862	I
OG0003208	CBEC_417461	-	-	1	1175	I
OG0003355	CBEC_375497	-	-	1	10094	I
OG0003356	CBEC_386162	-	-	1	1812	I
OG0003360	CBEC_342356	-	-	1	3890	I
OG0003361	CBEC_374996	-	-	1	5322	I
OG0003362	CBEC_391178	-	-	1	452	I
OG0003363	CBEC_395206	-	-	1	1786	I
OG0003365	CBEC_350264	-	-	1	2865	I
OG0003368	CBEC_342669	-	-	1	5286	I
OG0003369	CBEC_370571	-	-	1	2151	I
OG0003375	CBEC_345784	-	-	1	6354	I
OG0003376	CBEC_399078	-	-	1	4395	I
OG0003377	CBEC_384334	-	-	1	1496	I
OG0003379	CBEC_419696	IPR023333	Proteasome B-type subunit	1	1359	I
OG0003381	CBEC_351396	-	-	1	3703	I
OG0003382	CBEC_372399	IPR018108	Mitochondrial substrate/solute carrier	1	1345	I
OG0003385	CBEC_355460	-	-	1	1639	I
OG0003386	CBEC_360207	-	-	1	920	I
OG0003388	CBEC_375405	-	-	1	3290	I
OG0003389	CBEC_356808	-	-	1	3105	I
OG0003393	CBEC_346047	-	-	1	645	I
OG0003395	CBEC_363910	-	-	1	1600	I
OG0003399	CBEC_360481	-	-	1	4018	I
OG0003400	CBEC_375775	-	-	1	2060	I
OG0003544	CBEC_374569	IPR011778	Hydantoinase/dihydropyrimidinase	1	1928	I
OG0003774	CBEC_420420	-	-	1	3136	I
OG0003789	CBEC_353142	IPR001650	Helicase, C-terminal domain-like	1	4072	I
OG0004170	CBEC_335052	IPR022284	Glycerol-3-phosphate O-acyltransferase/Dihydroxyacetone phosphate acyltransferase	1	12038	I
OG0004263	CBEC_403039	-	-	1	4419	I
OG0004274	CBEC_335960	-	-	1	2115	I
OG0004275	CBEC_336581	-	-	1	1105	I
OG0004276	CBEC_336647	IPR000242	Tyrosine-specific protein phosphatase, PTPase domain	1	2218	I
OG0004277	CBEC_337743	-	-	1	1869	I
OG0004278	CBEC_338883	-	-	1	435	I
OG0004279	CBEC_339091	-	-	1	2111	I
OG0004280	CBEC_339444	-	-	1	12440	I
OG0004282	CBEC_342589	-	-	1	2595	I
OG0004283	CBEC_343307	-	-	1	11756	I
OG0004284	CBEC_346003	-	-	1	3136	I
OG0004285	CBEC_346599	-	-	1	14089	I
OG0004286	CBEC_350359	-	-	1	11769	I
OG0004287	CBEC_351738	IPR046451	Homogentisate 1,2-dioxygenase, C-terminal domain	1	7359	I
OG0004288	CBEC_353253	-	-	1	3705	I
OG0004289	CBEC_356396	-	-	1	1692	I
OG0004290	CBEC_356926	-	-	1	2387	I
OG0004291	CBEC_356951	-	-	1	1187	I
OG0004292	CBEC_357099	-	-	1	670	I
OG0004293	CBEC_358143	-	-	1	1892	I
OG0004294	CBEC_358225	-	-	1	4980	I
OG0004295	CBEC_360461	-	-	1	7830	I
OG0004296	CBEC_360507	-	-	1	9582	I
OG0004297	CBEC_362075	-	-	1	2019	I
OG0004298	CBEC_362202	-	-	1	2688	I
OG0004299	CBEC_363114	-	-	1	12641	I
OG0004300	CBEC_363301	IPR001356	Homeodomain	1	735	I
OG0004301	CBEC_363427	IPR000535	Major sperm protein (MSP) domain	1	1499	I
OG0004303	CBEC_364794	-	-	1	1611	I
OG0004304	CBEC_365869	IPR000719	Protein kinase domain	1	1815	I
OG0004305	CBEC_366150	IPR001494	Importin-beta, N-terminal domain	1	3360	I
OG0004306	CBEC_367455	-	-	1	4109	I
OG0004307	CBEC_368064	-	-	1	1736	I
OG0004308	CBEC_368216	IPR038885	Phospholipase B1, membrane-associated	1	1370	I
OG0004310	CBEC_369595	-	-	1	7605	I
OG0004312	CBEC_372708	IPR002159	CD36 family	1	2331	I
OG0004313	CBEC_374383	-	-	1	1047	I
OG0004314	CBEC_374749	IPR006195	Aminoacyl-tRNA synthetase, class II	1	2278	I
OG0004315	CBEC_375239	-	-	1	3186	I
OG0004316	CBEC_375359	-	-	1	3608	I
OG0004317	CBEC_375473	-	-	1	1411	I
OG0004319	CBEC_377380	-	-	1	1708	I
OG0004320	CBEC_378571	IPR003029	S1 domain	1	571	I
OG0004321	CBEC_380147	IPR019826	Carboxylesterase type B, active site	1	2719	I
OG0004323	CBEC_382717	-	-	1	7669	I
OG0004324	CBEC_382838	-	-	1	2675	I
OG0004325	CBEC_383492	-	-	1	789	I
OG0004326	CBEC_384618	-	-	1	791	I
OG0004327	CBEC_386837	IPR000504	RNA recognition motif domain	1	2159	I
OG0004328	CBEC_386891	-	-	1	3569	I
OG0004329	CBEC_387754	-	-	1	3697	I
OG0004330	CBEC_388043	-	-	1	1022	I
OG0004331	CBEC_388463	-	-	1	2817	I
OG0004332	CBEC_388814	-	-	1	3024	I
OG0004333	CBEC_389708	-	-	1	923	I
OG0004334	CBEC_391856	-	-	1	1691	I
OG0004335	CBEC_400312	-	-	1	5439	I
OG0004336	CBEC_400567	IPR001507	Zona pellucida domain	1	4345	I
OG0004337	CBEC_403197	-	-	1	5234	I
OG0004338	CBEC_403271	IPR004023	Mago nashi protein	1	1150	I
OG0004339	CBEC_403935	-	-	1	665	I
OG0004340	CBEC_409419	-	-	1	7088	I
OG0004341	CBEC_409865	-	-	1	15275	I
OG0004342	CBEC_411873	-	-	1	2064	I
OG0004343	CBEC_411897	-	-	1	374	I
OG0004344	CBEC_412604	-	-	1	372	I
OG0004345	CBEC_412891	-	-	1	7006	I
OG0004346	CBEC_412993	-	-	1	2870	I
OG0004347	CBEC_413356	IPR001680	WD40 repeat	1	1451	I
OG0004348	CBEC_413384	-	-	1	3708	I
OG0004349	CBEC_413444	IPR040314	Protein DOP1	1	8036	I
OG0004350	CBEC_413585	-	-	1	847	I
OG0004351	CBEC_415226	IPR029069	HotDog domain superfamily	1	1330	I
OG0004352	CBEC_416172	-	-	1	6635	I
OG0004353	CBEC_416831	IPR006629	LPS-induced tumour necrosis factor alpha factor	1	886	I
OG0004354	CBEC_417037	IPR004142	NDRG	1	1497	I
OG0004355	CBEC_419376	-	-	1	1400	I
OG0004624	CBEC_339646	IPR026111	Actin-binding Rho-activating protein	1	3353	I
OG0004625	CBEC_340077	-	-	1	923	I
OG0004626	CBEC_336681	-	-	1	1542	I
OG0004635	CBEC_337791	-	-	1	1958	I
OG0004639	CBEC_403339	-	-	1	3591	I
OG0004640	CBEC_403163	-	-	1	10596	I
OG0004646	CBEC_338981	-	-	1	2606	I
OG0004648	CBEC_373214	-	-	1	1707	I
OG0004666	CBEC_371748	-	-	1	4567	I
OG0004676	CBEC_376855	-	-	1	1864	I
OG0004677	CBEC_359745	-	-	1	2384	I
OG0005075	CBEC_350076	-	-	1	1390	I
OG0005082	CBEC_405549	-	-	1	929	I
OG0005106	CBEC_390231	IPR002900	Domain of unknown function DUF38/FTH, Caenorhabditis species	1	1654	I
OG0005148	CBEC_374617	IPR006186	Serine/threonine-specific protein phosphatase/bis(5-nucleosyl)-tetraphosphatase	1	1378	I
OG0005378	CBEC_335990	-	-	1	2278	I
OG0005380	CBEC_337519	IPR045030	LysM and putative peptidoglycan-binding domain-containing protein 1-4	1	1186	I
OG0005381	CBEC_338367	-	-	1	4290	I
OG0005382	CBEC_339482	-	-	1	2125	I
OG0005383	CBEC_340445	-	-	1	2457	I
OG0005385	CBEC_341165	-	-	1	11987	I
OG0005386	CBEC_342012	-	-	1	7289	I
OG0005387	CBEC_343986	-	-	1	2516	I
OG0005390	CBEC_355519	IPR007472	N-end rule aminoacyl transferase, C-terminal	1	2298	I
OG0005391	CBEC_357117	-	-	1	1517	I
OG0005392	CBEC_357909	-	-	1	4399	I
OG0005393	CBEC_359305	-	-	1	6883	I
OG0005394	CBEC_359688	-	-	1	2739	I
OG0005395	CBEC_360171	IPR038765	Papain-like cysteine peptidase superfamily	1	4471	I
OG0005396	CBEC_360253	-	-	1	1206	I
OG0005397	CBEC_360277	-	-	1	2135	I
OG0005398	CBEC_360301	-	-	1	1331	I
OG0005399	CBEC_360543	-	-	1	727	I
OG0005400	CBEC_363963	IPR007919	Uncharacterised protein family UPF0220	1	570	I
OG0005401	CBEC_365188	-	-	1	1297	I
OG0005402	CBEC_366944	-	-	1	1423	I
OG0005404	CBEC_373362	IPR002227	Tyrosinase copper-binding domain	1	5747	I
OG0005406	CBEC_373662	-	-	1	4144	I
OG0005407	CBEC_374439	-	-	1	1335	I
OG0005408	CBEC_376354	-	-	1	3962	I
OG0005409	CBEC_378609	-	-	1	2672	I
OG0005410	CBEC_379334	-	-	1	8188	I
OG0005411	CBEC_380525	-	-	1	2678	I
OG0005412	CBEC_381717	-	-	1	1592	I
OG0005413	CBEC_382092	-	-	1	1134	I
OG0005415	CBEC_383234	-	-	1	777	I
OG0005416	CBEC_383858	IPR000242	Tyrosine-specific protein phosphatase, PTPase domain	1	2726	I
OG0005417	CBEC_386478	-	-	1	3444	I
OG0005418	CBEC_388784	-	-	1	5915	I
OG0005419	CBEC_392724	-	-	1	901	I
OG0005420	CBEC_394357	-	-	1	8097	I
OG0005421	CBEC_394614	IPR000086	NUDIX hydrolase domain	1	2798	I
OG0005422	CBEC_395302	-	-	1	982	I
OG0005423	CBEC_395756	-	-	1	1018	I
OG0005424	CBEC_398469	IPR001392	Clathrin adaptor, mu subunit	1	6208	I
OG0005425	CBEC_399241	-	-	1	821	I
OG0005426	CBEC_399347	-	-	1	1992	I
OG0005428	CBEC_400597	-	-	1	5128	I
OG0005432	CBEC_404163	-	-	1	2790	I
OG0005433	CBEC_405011	-	-	1	1694	I
OG0005434	CBEC_408556	-	-	1	10369	I
OG0005436	CBEC_412494	IPR036250	Acyl-CoA dehydrogenase-like, C-terminal	1	2401	I
OG0005437	CBEC_412588	-	-	1	443	I
OG0005438	CBEC_412867	-	-	1	4319	I
OG0005439	CBEC_413029	-	-	1	842	I
OG0005440	CBEC_413414	-	-	1	2274	I
OG0005442	CBEC_416999	-	-	1	641	I
OG0005443	CBEC_417017	-	-	1	1051	I
OG0005445	CBEC_417758	-	-	1	1481	I
OG0005976	CBEC_385721	-	-	1	1851	I
OG0005978	CBEC_367491	-	-	1	2344	I
OG0005979	CBEC_336765	-	-	1	1204	I
OG0005997	CBEC_342248	-	-	1	7817	I
OG0006000	CBEC_386821	-	-	1	1004	I
OG0006001	CBEC_386864	IPR036400	Cytochrome b5-like heme/steroid binding domain superfamily	1	2202	I
OG0006013	CBEC_368986	-	-	1	2982	I
OG0006014	CBEC_363022	IPR047916	Tau-tubulin kinase homolog Asator-like, catalytic domain	1	1403	I
OG0006183	CBEC_411689	-	-	1	1752	I
OG0006438	CBEC_414444	-	-	1	9078	I
OG0006456	CBEC_410857	-	-	1	2099	I
OG0006613	CBEC_371008	IPR001752	Kinesin motor domain	1	3396	I
OG0006684	CBEC_377062	IPR035901	GIY-YIG endonuclease superfamily	1	7234	I
OG0006698	CBEC_336026	IPR001609	Myosin head, motor domain-like	1	5631	I
OG0006699	CBEC_337457	-	-	1	457	I
OG0006700	CBEC_337643	-	-	1	2516	I
OG0006701	CBEC_337863	IPR009598	Apoptosis inducing factor BLCAP	1	471	I
OG0006702	CBEC_338233	-	-	1	4211	I
OG0006703	CBEC_339286	-	-	1	3876	I
OG0006704	CBEC_340055	IPR032710	NTF2-like domain superfamily	1	698	I
OG0006705	CBEC_341914	-	-	1	1363	I
OG0006706	CBEC_348381	-	-	1	3377	I
OG0006707	CBEC_350314	IPR005654	ATPase, AFG1-like	1	12505	I
OG0006709	CBEC_352769	-	-	1	6172	I
OG0006710	CBEC_353277	-	-	1	838	I
OG0006711	CBEC_355609	-	-	1	3632	I
OG0006712	CBEC_357053	-	-	1	1157	I
OG0006713	CBEC_357544	-	-	1	1971	I
OG0006714	CBEC_359975	IPR002110	Ankyrin repeat	1	8000	I
OG0006715	CBEC_360003	-	-	1	2474	I
OG0006716	CBEC_360127	IPR004307	TspO/MBR-related protein	1	1500	I
OG0006717	CBEC_361481	-	-	1	1784	I
OG0006718	CBEC_361949	-	-	1	551	I
OG0006720	CBEC_363357	-	-	1	3158	I
OG0006721	CBEC_364087	-	-	1	1021	I
OG0006722	CBEC_364381	-	-	1	1719	I
OG0006723	CBEC_365008	-	-	1	294	I
OG0006724	CBEC_369290	-	-	1	2273	I
OG0006725	CBEC_370002	-	-	1	1688	I
OG0006726	CBEC_370407	IPR045071	KH domain-containing BBP-like	1	2520	I
OG0006727	CBEC_370485	-	-	1	3493	I
OG0006728	CBEC_370673	-	-	1	2347	I
OG0006731	CBEC_372916	-	-	1	16329	I
OG0006732	CBEC_373526	IPR000362	Fumarate lyase family	1	1618	I
OG0006733	CBEC_373588	-	-	1	1003	I
OG0006735	CBEC_375683	-	-	1	1754	I
OG0006736	CBEC_376676	-	-	1	2298	I
OG0006737	CBEC_376917	-	-	1	3574	I
OG0006738	CBEC_377012	-	-	1	6109	I
OG0006739	CBEC_377661	-	-	1	713	I
OG0006740	CBEC_377964	IPR009600	GPI transamidase subunit PIG-U	1	1575	I
OG0006741	CBEC_377988	-	-	1	775	I
OG0006742	CBEC_383044	-	-	1	1149	I
OG0006743	CBEC_384730	-	-	1	620	I
OG0006744	CBEC_384750	-	-	1	1920	I
OG0006745	CBEC_385026	-	-	1	2126	I
OG0006747	CBEC_385384	-	-	1	587	I
OG0006749	CBEC_386271	-	-	1	2809	I
OG0006750	CBEC_386453	IPR000276	G protein-coupled receptor, rhodopsin-like	1	1838	I
OG0006751	CBEC_387195	IPR007599	Derlin	1	982	I
OG0006752	CBEC_388151	-	-	1	4780	I
OG0006753	CBEC_388346	-	-	1	864	I
OG0006754	CBEC_389474	-	-	1	1385	I
OG0006755	CBEC_393444	-	-	1	3418	I
OG0006756	CBEC_395712	-	-	1	6483	I
OG0006757	CBEC_397323	-	-	1	2380	I
OG0006758	CBEC_397343	IPR001810	F-box domain	1	1254	I
OG0006762	CBEC_403811	-	-	1	6188	I
OG0006763	CBEC_404560	IPR031167	OBG-type guanine nucleotide-binding (G) domain	1	3283	I
OG0006764	CBEC_404985	IPR018787	Protein of unknown function DUF2371, TMEM200	1	11614	I
OG0006765	CBEC_405153	-	-	1	2375	I
OG0006769	CBEC_408590	-	-	1	2582	I
OG0006770	CBEC_408620	-	-	1	35925	I
OG0006771	CBEC_410761	-	-	1	1868	I
OG0006772	CBEC_411643	-	-	1	4807	I
OG0006773	CBEC_411915	-	-	1	2871	I
OG0006774	CBEC_412436	-	-	1	4242	I
OG0006775	CBEC_413256	-	-	1	5722	I
OG0006776	CBEC_414172	IPR005579	Cgr1-like	1	472	I
OG0006777	CBEC_415765	IPR016135	Ubiquitin-conjugating enzyme/RWD-like	1	603	I
OG0006778	CBEC_416205	IPR045851	AMP-binding enzyme, C-terminal domain superfamily	1	5271	I
OG0007796	CBEC_367125	-	-	1	2241	I
OG0007811	CBEC_337725	-	-	1	1903	I
OG0007819	CBEC_356541	IPR009057	Homedomain-like superfamily	1	506	I
OG0008191	CBEC_363704	-	-	1	3211	I
OG0008196	CBEC_415350	-	-	1	1282	I
OG0008215	CBEC_407677	-	-	1	1414	I
OG0008263	CBEC_356864	-	-	1	3640	I
OG0008276	CBEC_402976	-	-	1	9034	I
OG0008277	CBEC_401722	-	-	1	2482	I
OG0008283	CBEC_404891	-	-	1	5560	I
OG0008572	CBEC_352609	-	-	1	494	I
OG0008573	CBEC_352595	-	-	1	449	I
OG0008593	CBEC_336500	-	-	1	1244	I
OG0008595	CBEC_337475	-	-	1	5712	I
OG0008596	CBEC_337899	-	-	1	768	I
OG0008597	CBEC_338267	-	-	1	3167	I
OG0008598	CBEC_338347	-	-	1	3301	I
OG0008599	CBEC_338929	IPR039720	Transmembrane protein 94	1	12021	I
OG0008600	CBEC_340123	IPR001510	Zinc finger, PARP-type	1	5356	I
OG0008601	CBEC_340573	-	-	1	973	I
OG0008602	CBEC_345119	-	-	1	1100	I
OG0008603	CBEC_345882	-	-	1	12352	I
OG0008604	CBEC_346500	-	-	1	11256	I
OG0008605	CBEC_346732	-	-	1	3891	I
OG0008607	CBEC_351096	-	-	1	563	I
OG0008608	CBEC_354415	IPR036282	Glutathione S-transferase, C-terminal domain superfamily	1	1087	I
OG0008609	CBEC_354457	-	-	1	4788	I
OG0008610	CBEC_354778	-	-	1	954	I
OG0008613	CBEC_356188	-	-	1	1354	I
OG0008614	CBEC_356418	-	-	1	1447	I
OG0008616	CBEC_357701	-	-	1	3200	I
OG0008617	CBEC_358717	IPR027417	P-loop containing nucleoside triphosphate hydrolase	1	2466	I
OG0008618	CBEC_358863	-	-	1	1192	I
OG0008619	CBEC_359788	-	-	1	932	I
OG0008620	CBEC_362293	-	-	1	1497	I
OG0008621	CBEC_362635	-	-	1	2829	I
OG0008622	CBEC_363868	IPR001680	WD40 repeat	1	2045	I
OG0008623	CBEC_364435	-	-	1	1944	I
OG0008624	CBEC_364640	-	-	1	1276	I
OG0008626	CBEC_364990	-	-	1	344	I
OG0008627	CBEC_365260	-	-	1	2444	I
OG0008629	CBEC_369040	IPR027417	P-loop containing nucleoside triphosphate hydrolase	1	1543	I
OG0008630	CBEC_369088	IPR018097	EGF-like calcium-binding, conserved site	1	3622	I
OG0008631	CBEC_369781	IPR036025	tRNA-splicing ligase RtcB-like superfamily	1	1740	I
OG0008632	CBEC_372511	IPR022559	Protein SUP-1-like	1	376	I
OG0008633	CBEC_372886	-	-	1	1843	I
OG0008635	CBEC_375165	-	-	1	648	I
OG0008636	CBEC_376434	IPR022879	V-type ATP synthase regulatory subunit B/beta	1	2128	I
OG0008637	CBEC_377944	-	-	1	490	I
OG0008638	CBEC_378323	IPR027417	P-loop containing nucleoside triphosphate hydrolase	1	979	I
OG0008640	CBEC_379049	-	-	1	3874	I
OG0008641	CBEC_379390	-	-	1	866	I
OG0008643	CBEC_381354	IPR036678	MutS, connector domain superfamily	1	4042	I
OG0008644	CBEC_381806	-	-	1	3068	I
OG0008645	CBEC_381866	-	-	1	1471	I
OG0008646	CBEC_382070	-	-	1	2423	I
OG0008647	CBEC_382990			1	1329	I
OG0008648	CBEC_386943	-	-	1	2604	I
OG0008649	CBEC_387256	-	-	1	305	I
OG0008650	CBEC_387557	-	-	1	842	I
OG0008652	CBEC_391918	-	-	1	2248	I
OG0008653	CBEC_393112	-	-	1	3543	I
OG0008655	CBEC_394093	-	-	1	2188	I
OG0008659	CBEC_400795	-	-	1	3697	I
OG0008661	CBEC_403457	-	-	1	5478	I
OG0008663	CBEC_404508	IPR013087	Zinc finger C2H2-type	1	6388	I
OG0008664	CBEC_409235	-	-	1	4278	I
OG0008666	CBEC_411769	-	-	1	1653	I
OG0008671	CBEC_416003	-	-	1	2712	I
OG0008672	CBEC_416494	-	-	1	3255	I
OG0008673	CBEC_417322	-	-	1	2019	I
OG0008675	CBEC_417817	-	-	1	829	I
OG0010316	CBEC_351184	-	-	1	9226	I
OG0010334	CBEC_394648	IPR000270	PB1 domain	1	3593	I
OG0010352	CBEC_385296	-	-	1	2255	I
OG0010359	CBEC_361381	-	-	1	1232	I
OG0010367	CBEC_365791	-	-	1	1472	I
OG0010397	CBEC_344847	-	-	1	453	I
OG0010840	CBEC_385112	IPR004296	DUF236 repeat	1	858	I
OG0010869	CBEC_335311	-	-	1	313	I
OG0010913	CBEC_350615	-	-	1	663	I
OG0011037	CBEC_414106	-	-	1	2414	I
OG0011047	CBEC_414974	-	-	1	521	I
OG0011064	CBEC_347782	IPR036802	ATP:guanido phosphotransferase, N-terminal domain superfamily	1	4839	I
OG0011309	CBEC_335345	-	-	1	1682	I
OG0011343	CBEC_398968	-	-	1	3588	I
OG0011433	CBEC_410382	-	-	1	1165	I
OG0011585	CBEC_336563	-	-	1	1596	I
OG0011586	CBEC_336838	-	-	1	1831	I
OG0011588	CBEC_337020	-	-	1	985	I
OG0011590	CBEC_337813	IPR029044	Nucleotide-diphospho-sugar transferases	1	2951	I
OG0011591	CBEC_337990	-	-	1	1032	I
OG0011593	CBEC_338425	-	-	1	2818	I
OG0011594	CBEC_340007	IPR048685	Conserved oligomeric Golgi complex subunit 3, C-terminal	1	10902	I
OG0011595	CBEC_340389	-	-	1	11281	I
OG0011596	CBEC_341780	-	-	1	6045	I
OG0011598	CBEC_344028	IPR006709	Small-subunit processome, Utp14	1	19761	I
OG0011599	CBEC_344122	IPR008949	Isoprenoid synthase domain superfamily	1	6664	I
OG0011601	CBEC_345139	-	-	1	1125	I
OG0011602	CBEC_345233	-	-	1	828	I
OG0011603	CBEC_345327	IPR007369	Peptidase A22B, signal peptide peptidase	1	6764	I
OG0011604	CBEC_345680	IPR011993	PH-like domain superfamily	1	17378	I
OG0011605	CBEC_346108	-	-	1	10605	I
OG0011608	CBEC_347406	-	-	1	4325	I
OG0011614	CBEC_350695	-	-	1	1938	I
OG0011615	CBEC_353209	-	-	1	837	I
OG0011617	CBEC_355503	-	-	1	673	I
OG0011619	CBEC_357297	-	-	1	1666	I
OG0011620	CBEC_357343	-	-	1	1082	I
OG0011621	CBEC_357363	-	-	1	5218	I
OG0011624	CBEC_358082	-	-	1	3627	I
OG0011625	CBEC_358803	-	-	1	675	I
OG0011626	CBEC_359620	-	-	1	1655	I
OG0011627	CBEC_359719	-	-	1	1085	I
OG0011628	CBEC_359933	-	-	1	1182	I
OG0011629	CBEC_359957	IPR008253	Marvel domain	1	832	I
OG0011630	CBEC_360393	-	-	1	1787	I
OG0011631	CBEC_361141	-	-	1	5014	I
OG0011634	CBEC_364614	-	-	1	7831	I
OG0011635	CBEC_364712	-	-	1	1505	I
OG0011636	CBEC_365919	-	-	1	1456	I
OG0011637	CBEC_366014	-	-	1	1310	I
OG0011638	CBEC_366179	-	-	1	2963	I
OG0011643	CBEC_369922	IPR007855	RNA-dependent RNA polymerase, eukaryotic-type	1	5859	I
OG0011644	CBEC_369980	-	-	1	1218	I
OG0011647	CBEC_371625	-	-	1	2621	I
OG0011649	CBEC_372573	-	-	1	6887	I
OG0011650	CBEC_372603	IPR033753	Glycine cleavage system H-protein/Simiate	1	524	I
OG0011651	CBEC_373190	-	-	1	1241	I
OG0011652	CBEC_373710	-	-	1	3145	I
OG0011653	CBEC_374195	-	-	1	655	I
OG0011654	CBEC_374485	-	-	1	5898	I
OG0011655	CBEC_374700	IPR011009	Protein kinase-like domain superfamily	1	3079	I
OG0011656	CBEC_375914	-	-	1	3314	I
OG0011657	CBEC_376182	IPR003582	ShKT domain	1	1318	I
OG0011658	CBEC_377896	IPR026183	Taxilin family	1	1905	I
OG0011659	CBEC_378077	-	-	1	5491	I
OG0011660	CBEC_378413	-	-	1	409	I
OG0011662	CBEC_378706	IPR007070	GPI ethanolamine phosphate transferase 1	1	3517	I
OG0011663	CBEC_379218	-	-	1	890	I
OG0011664	CBEC_379410	-	-	1	1457	I
OG0011665	CBEC_379906	-	-	1	1335	I
OG0011666	CBEC_380829	-	-	1	757	I
OG0011668	CBEC_381438	-	-	1	792	I
OG0011669	CBEC_381625	IPR011530	Ribosomal RNA adenine dimethylase	1	1778	I
OG0011670	CBEC_381741	-	-	1	2962	I
OG0011671	CBEC_382508	-	-	1	685	I
OG0011672	CBEC_382691	-	-	1	1478	I
OG0011675	CBEC_384780	-	-	1	1124	I
OG0011676	CBEC_384802	-	-	1	3224	I
OG0011677	CBEC_385248	-	-	1	2272	I
OG0011678	CBEC_385360	-	-	1	1539	I
OG0011680	CBEC_387143	-	-	1	3165	I
OG0011681	CBEC_387326	-	-	1	284	I
OG0011682	CBEC_387901	-	-	1	793	I
OG0011684	CBEC_390724	-	-	1	3740	I
OG0011687	CBEC_392572	-	-	1	4821	I
OG0011688	CBEC_392920	-	-	1	8764	I
OG0011698	CBEC_399369	-	-	1	8178	I
OG0011704	CBEC_403109	-	-	1	5631	I
OG0011705	CBEC_403313	-	-	1	5099	I
OG0011708	CBEC_408375	IPR039908	Protein sepa-1	1	2361	I
OG0011709	CBEC_408496	-	-	1	7069	I
OG0011711	CBEC_409843	-	-	1	5262	I
OG0011716	CBEC_414126	-	-	1	945	I
OG0011717	CBEC_414144	-	-	1	2268	I
OG0011718	CBEC_414268	IPR018506	Cytochrome b5, heme-binding site	1	1856	I
OG0011722	CBEC_416975	-	-	1	2629	I
OG0015010	CBEC_393172	-	-	1	3570	I
OG0015146	CBEC_378467	-	-	1	722	I
OG0016132	CBEC_402346	-	-	1	1691	I
OG0016355	CBEC_338113	-	-	1	236	I
OG0016426	CBEC_407711	-	-	1	305	I
OG0016432	CBEC_415368	-	-	1	4440	I
OG0016475	CBEC_405665	-	-	1	919	I
OG0016477	CBEC_385850	-	-	1	1189	I
OG0016518	CBEC_407727	-	-	1	1923	I
OG0016676	CBEC_339188	-	-	1	1413	I
OG0016685	CBEC_338554	-	-	1	587	I
OG0016696	CBEC_404434	-	-	1	5342	I
OG0016706	CBEC_338536	-	-	1	315	I
OG0016714	CBEC_346218	-	-	1	847	I
OG0016725	CBEC_402254	-	-	1	693	I
OG0016731	CBEC_353780	-	-	1	1742	I
OG0016794	CBEC_347812	-	-	1	1218	I
OG0016853	CBEC_341535	IPR045860	Snake toxin-like superfamily	1	4912	I
OG0017005	CBEC_359444	IPR036085	PAZ domain superfamily	1	3799	I
OG0017363	CBEC_408670	IPR000242	Tyrosine-specific protein phosphatase, PTPase domain	1	3572	I
OG0017652	CBEC_337155	-	-	1	1448	I
OG0017936	CBEC_337392	-	-	1	278	I
OG0017945	CBEC_336075	-	-	1	516	I
OG0017947	CBEC_336190	IPR042868	Phytanoyl-CoA hydroxylase-interacting protein-like	1	2199	I
OG0017950	CBEC_336703	-	-	1	3895	I
OG0017951	CBEC_336881	-	-	1	2263	I
OG0017952	CBEC_337575	-	-	1	2731	I
OG0017953	CBEC_337617	-	-	1	3753	I
OG0017954	CBEC_337765	-	-	1	5623	I
OG0017956	CBEC_338738	-	-	1	1383	I
OG0017958	CBEC_338901	-	-	1	3156	I
OG0017959	CBEC_339143	-	-	1	2306	I
OG0017960	CBEC_339933	IPR006011	Syntaxin, N-terminal domain	1	2240	I
OG0017962	CBEC_341113	-	-	1	6918	I
OG0017963	CBEC_341237	-	-	1	3066	I
OG0017965	CBEC_341748	IPR042123	Zip3/RNF212-like	1	4421	I
OG0017966	CBEC_342146	-	-	1	1324	I
OG0017967	CBEC_342166	IPR008506	SRP-independent targeting protein 2/TMEM208	1	1740	I
OG0017968	CBEC_342300	-	-	1	7779	I
OG0017969	CBEC_342334	IPR019334	Transmembrane protein 170	1	2145	I
OG0017970	CBEC_342465	-	-	1	1159	I
OG0017972	CBEC_342569	-	-	1	740	I
OG0017976	CBEC_343001	-	-	1	3886	I
OG0017979	CBEC_343349	-	-	1	13384	I
OG0017981	CBEC_343722	IPR014001	Helicase superfamily 1/2, ATP-binding domain	1	12162	I
OG0017983	CBEC_344288	-	-	1	18155	I
OG0017984	CBEC_344779	-	-	1	12235	I
OG0017985	CBEC_344891	-	-	1	1043	I
OG0017986	CBEC_344915	-	-	1	1045	I
OG0017987	CBEC_344975	-	-	1	8056	I
OG0017988	CBEC_345079	IPR003961	Fibronectin type III	1	24173	I
OG0017989	CBEC_345199	-	-	1	7919	I
OG0017990	CBEC_345607	-	-	1	522	I
OG0017991	CBEC_345808	-	-	1	13213	I
OG0017993	CBEC_346432	-	-	1	1529	I
OG0017994	CBEC_346452	-	-	1	1267	I
OG0017998	CBEC_347176	-	-	1	8290	I
OG0017999	CBEC_347534	IPR009030	Growth factor receptor cysteine-rich domain superfamily	1	6729	I
OG0018001	CBEC_347935	-	-	1	4842	I
OG0018006	CBEC_349216	IPR003613	U-box domain	1	1145	I
OG0018008	CBEC_349496	-	-	1	1619	I
OG0018011	CBEC_350509	IPR029058	Alpha/Beta hydrolase fold	1	9341	I
OG0018012	CBEC_350725	-	-	1	2645	I
OG0018014	CBEC_351146	-	-	1	14729	I
OG0018016	CBEC_351367	-	-	1	6990	I
OG0018018	CBEC_351516	-	-	1	3253	I
OG0018019	CBEC_351566	-	-	1	11844	I
OG0018020	CBEC_351682	-	-	1	3515	I
OG0018021	CBEC_351710	-	-	1	1991	I
OG0018029	CBEC_352982	-	-	1	1596	I
OG0018030	CBEC_353004	-	-	1	1102	I
OG0018031	CBEC_353022	-	-	1	4858	I
OG0018035	CBEC_354537	IPR006730	Sestrin	1	3569	I
OG0018036	CBEC_354558	-	-	1	2114	I
OG0018037	CBEC_354580	-	-	1	2077	I
OG0018041	CBEC_355150	-	-	1	390	I
OG0018042	CBEC_355166	-	-	1	1652	I
OG0018043	CBEC_355208	-	-	1	2311	I
OG0018044	CBEC_355292	-	-	1	1429	I
OG0018047	CBEC_355565	-	-	1	460	I
OG0018048	CBEC_355583	-	-	1	1217	I
OG0018050	CBEC_356044	-	-	1	612	I
OG0018051	CBEC_356210	-	-	1	1474	I
OG0018052	CBEC_356232	-	-	1	1058	I
OG0018054	CBEC_356559	-	-	1	1682	I
OG0018055	CBEC_357225	-	-	1	3255	I
OG0018056	CBEC_357566	-	-	1	1454	I
OG0018058	CBEC_357933	-	-	1	1761	I
OG0018059	CBEC_357989	-	-	1	1287	I
OG0018060	CBEC_358179	-	-	1	8057	I
OG0018062	CBEC_358326	-	-	1	1552	I
OG0018063	CBEC_358356	-	-	1	704	I
OG0018065	CBEC_358745	-	-	1	1333	I
OG0018066	CBEC_358821	IPR001611	Leucine-rich repeat	1	1784	I
OG0018067	CBEC_358883	IPR016024	Armadillo-type fold	1	4938	I
OG0018068	CBEC_358975	-	-	1	1748	I
OG0018069	CBEC_359023	-	-	1	4230	I
OG0018070	CBEC_359336	-	-	1	1607	I
OG0018071	CBEC_359388	-	-	1	523	I
OG0018072	CBEC_359556	-	-	1	3101	I
OG0018073	CBEC_360025	-	-	1	445	I
OG0018074	CBEC_360061	-	-	1	4750	I
OG0018075	CBEC_360147	-	-	1	862	I
OG0018076	CBEC_360561	IPR029063	S-adenosyl-L-methionine-dependent methyltransferase superfamily	1	749	I
OG0018077	CBEC_360975	-	-	1	548	I
OG0018078	CBEC_361291	-	-	1	1239	I
OG0018079	CBEC_361710	-	-	1	1549	I
OG0018080	CBEC_361967	-	-	1	1603	I
OG0018081	CBEC_362051	-	-	1	3014	I
OG0018082	CBEC_362149	-	-	1	3911	I
OG0018083	CBEC_362242	-	-	1	2522	I
OG0018085	CBEC_362421	-	-	1	4977	I
OG0018086	CBEC_362593	-	-	1	438	I
OG0018087	CBEC_362914	-	-	1	1326	I
OG0018088	CBEC_362940	-	-	1	1056	I
OG0018089	CBEC_363215	-	-	1	1919	I
OG0018090	CBEC_363339	-	-	1	593	I
OG0018091	CBEC_363385	-	-	1	2940	I
OG0018092	CBEC_364065	-	-	1	978	I
OG0018093	CBEC_364107	-	-	1	1777	I
OG0018095	CBEC_364540	-	-	1	5918	I
OG0018096	CBEC_364666	-	-	1	1910	I
OG0018097	CBEC_364776	-	-	1	668	I
OG0018098	CBEC_365212	-	-	1	1457	I
OG0018099	CBEC_365465	-	-	1	3035	I
OG0018100	CBEC_365491	-	-	1	2961	I
OG0018101	CBEC_365662	-	-	1	2001	I
OG0018103	CBEC_365737	-	-	1	1407	I
OG0018104	CBEC_365759	-	-	1	3965	I
OG0018106	CBEC_366319	-	-	1	1857	I
OG0018108	CBEC_366888	IPR007669	Carbohydrate sulfotransferase Chst-1-like	1	1154	I
OG0018109	CBEC_366912	-	-	1	2092	I
OG0018110	CBEC_367155	-	-	1	1541	I
OG0018111	CBEC_367369	-	-	1	479	I
OG0018112	CBEC_367383	IPR036224	GINS, helical bundle-like domain superfamily	1	742	I
OG0018113	CBEC_367676	-	-	1	2109	I
OG0018114	CBEC_367858	-	-	1	1911	I
OG0018116	CBEC_368363	-	-	1	1898	I
OG0018117	CBEC_368389	-	-	1	5282	I
OG0018118	CBEC_368487	IPR019339	CBF1-interacting co-repressor CIR, N-terminal domain	1	1900	I
OG0018119	CBEC_368757	-	-	1	3914	I
OG0018120	CBEC_369130	-	-	1	6000	I
OG0018121	CBEC_369202	-	-	1	2351	I
OG0018122	CBEC_369834	-	-	1	1337	I
OG0018123	CBEC_370555	-	-	1	1239	I
OG0018124	CBEC_370623	-	-	1	2255	I
OG0018125	CBEC_371275	-	-	1	927	I
OG0018126	CBEC_371293	-	-	1	2705	I
OG0018128	CBEC_372527	-	-	1	1396	I
OG0018131	CBEC_374023	-	-	1	857	I
OG0018132	CBEC_374081	-	-	1	1616	I
OG0018135	CBEC_374361	-	-	1	1882	I
OG0018136	CBEC_374517	-	-	1	2680	I
OG0018137	CBEC_374547	-	-	1	799	I
OG0018139	CBEC_374731	-	-	1	514	I
OG0018140	CBEC_374831	-	-	1	2195	I
OG0018141	CBEC_374925	-	-	1	1056	I
OG0018143	CBEC_375123	-	-	1	1213	I
OG0018144	CBEC_375385	-	-	1	1080	I
OG0018145	CBEC_376388	-	-	1	1348	I
OG0018146	CBEC_376462	-	-	1	1392	I
OG0018147	CBEC_376556	-	-	1	682	I
OG0018148	CBEC_377121	-	-	1	4320	I
OG0018151	CBEC_377639	-	-	1	864	I
OG0018152	CBEC_377819	-	-	1	3332	I
OG0018153	CBEC_378119	-	-	1	7501	I
OG0018154	CBEC_378248	-	-	1	947	I
OG0018155	CBEC_378487	IPR033411	Ribonuclease, PIN domain	1	1702	I
OG0018156	CBEC_378553	-	-	1	761	I
OG0018158	CBEC_378939	-	-	1	3534	I
OG0018160	CBEC_379258	-	-	1	3857	I
OG0018161	CBEC_379282	-	-	1	2264	I
OG0018162	CBEC_379310	-	-	1	1270	I
OG0018163	CBEC_379596	-	-	1	1171	I
OG0018164	CBEC_379648	IPR046342	CBS domain superfamily	1	1880	I
OG0018165	CBEC_379860	-	-	1	2835	I
OG0018168	CBEC_380492	IPR003954	RNA recognition motif domain, eukaryotes	1	3007	I
OG0018169	CBEC_380591	-	-	1	3087	I
OG0018170	CBEC_380629	-	-	1	1846	I
OG0018171	CBEC_380847	-	-	1	4364	I
OG0018173	CBEC_381384	-	-	1	1092	I
OG0018174	CBEC_381498	IPR000990	Innexin	1	2346	I
OG0018175	CBEC_381564	-	-	1	966	I
OG0018177	CBEC_381949	-	-	1	1299	I
OG0018178	CBEC_382430	-	-	1	2071	I
OG0018179	CBEC_382764	-	-	1	2713	I
OG0018180	CBEC_382786	-	-	1	1240	I
OG0018181	CBEC_382806	-	-	1	442	I
OG0018182	CBEC_382858	-	-	1	1520	I
OG0018184	CBEC_383280	-	-	1	746	I
OG0018185	CBEC_383300	-	-	1	2911	I
OG0018186	CBEC_383352	-	-	1	2283	I
OG0018188	CBEC_383534	-	-	1	678	I
OG0018189	CBEC_383554	-	-	1	3449	I
OG0018190	CBEC_383586	IPR001313	Pumilio RNA-binding repeat	1	2517	I
OG0018191	CBEC_383615	-	-	1	2563	I
OG0018194	CBEC_384378	-	-	1	2306	I
OG0018195	CBEC_384684	IPR008253	Marvel domain	1	1355	I
OG0018197	CBEC_384880	-	-	1	3619	I
OG0018200	CBEC_386006	-	-	1	3622	I
OG0018201	CBEC_386122	IPR029058	Alpha/Beta hydrolase fold	1	1472	I
OG0018202	CBEC_386146	IPR007741	Ribosomal protein/NADH dehydrogenase domain	1	613	I
OG0018203	CBEC_386201	IPR011989	Armadillo-like helical	1	2620	I
OG0018204	CBEC_386297	-	-	1	1844	I
OG0018205	CBEC_386327	IPR045860	Snake toxin-like superfamily	1	510	I
OG0018206	CBEC_386347	IPR045860	Snake toxin-like superfamily	1	537	I
OG0018210	CBEC_386600	IPR000961	AGC-kinase, C-terminal	1	3734	I
OG0018212	CBEC_387171	-	-	1	1775	I
OG0018213	CBEC_387290	-	-	1	3583	I
OG0018214	CBEC_387483	-	-	1	2652	I
OG0018215	CBEC_387577	-	-	1	1094	I
OG0018217	CBEC_387961	-	-	1	2140	I
OG0018218	CBEC_388023	IPR028108	Protein of unknown function DUF4505	1	642	I
OG0018219	CBEC_388063	IPR012340	Nucleic acid-binding, OB-fold	1	780	I
OG0018220	CBEC_388249	-	-	1	964	I
OG0018221	CBEC_388517	-	-	1	1991	I
OG0018222	CBEC_388689	-	-	1	5403	I
OG0018224	CBEC_388884	IPR018114	Serine proteases, trypsin family, histidine active site	1	5197	I
OG0018225	CBEC_388940	-	-	1	1253	I
OG0018226	CBEC_388962	-	-	1	1851	I
OG0018227	CBEC_389156	-	-	1	3735	I
OG0018228	CBEC_389212	-	-	1	2796	I
OG0018230	CBEC_389610	-	-	1	1874	I
OG0018231	CBEC_389640	-	-	1	3288	I
OG0018232	CBEC_389744	-	-	1	1942	I
OG0018233	CBEC_389767	-	-	1	2573	I
OG0018234	CBEC_389907	-	-	1	2657	I
OG0018235	CBEC_390019	-	-	1	2501	I
OG0018236	CBEC_390125	-	-	1	2593	I
OG0018237	CBEC_390367	-	-	1	906	I
OG0018238	CBEC_390387	-	-	1	10403	I
OG0018240	CBEC_390706	-	-	1	641	I
OG0018241	CBEC_390784	-	-	1	1981	I
OG0018243	CBEC_391021	-	-	1	7254	I
OG0018244	CBEC_391065	-	-	1	2519	I
OG0018247	CBEC_391616	-	-	1	9699	I
OG0018248	CBEC_391729	-	-	1	875	I
OG0018249	CBEC_391827	-	-	1	2731	I
OG0018250	CBEC_392210	-	-	1	2869	I
OG0018252	CBEC_393142	IPR002347	Short-chain dehydrogenase/reductase SDR	1	2192	I
OG0018253	CBEC_393263	IPR032675	Leucine-rich repeat domain superfamily	1	4930	I
OG0018254	CBEC_393295	IPR001594	Palmitoyltransferase, DHHC domain	1	6090	I
OG0018255	CBEC_393341	-	-	1	9989	I
OG0018256	CBEC_393476	IPR020843	Polyketide synthase, enoylreductase domain	1	1849	I
OG0018264	CBEC_395894	-	-	1	2014	I
OG0018265	CBEC_396194			1	6594	I
OG0018266	CBEC_396250	-	-	1	7058	I
OG0018272	CBEC_397303	-	-	1	2581	I
OG0018275	CBEC_398439	IPR038538	MTERF superfamily, mitochondrial/chloroplastic	1	5628	I
OG0018276	CBEC_398579	-	-	1	1263	I
OG0018279	CBEC_400733	-	-	1	1543	I
OG0018289	CBEC_403251	IPR023313	Ubiquitin-conjugating enzyme, active site	1	1966	I
OG0018290	CBEC_403433	IPR003961	Fibronectin type III	1	12160	I
OG0018291	CBEC_403551	IPR001628	Zinc finger, nuclear hormone receptor-type	1	5542	I
OG0018293	CBEC_404115	IPR006735	Replication termination factor 2	1	3771	I
OG0018294	CBEC_404588	-	-	1	6254	I
OG0018295	CBEC_404683	-	-	1	1351	I
OG0018296	CBEC_404737	IPR036497	Glycolipid transfer protein superfamily	1	4024	I
OG0018298	CBEC_404963	IPR000073	Alpha/beta hydrolase fold-1	1	2771	I
OG0018311	CBEC_408528	-	-	1	6630	I
OG0018312	CBEC_408726	-	-	1	2490	I
OG0018315	CBEC_408931	-	-	1	4845	I
OG0018317	CBEC_409339	IPR017970	Homeobox, conserved site	1	2670	I
OG0018318	CBEC_409731	-	-	1	3903	I
OG0018319	CBEC_409805	IPR037675	GPI ethanolamine phosphate transferase 3, N-terminal	1	5914	I
OG0018321	CBEC_410049	-	-	1	314	I
OG0018332	CBEC_412564	IPR000306	FYVE zinc finger	1	3831	I
OG0018334	CBEC_413015	IPR026510	Peroxisomal membrane protein 11C, metazoa	1	647	I
OG0018338	CBEC_413892	-	-	1	1329	I
OG0018339	CBEC_413930	-	-	1	529	I
OG0018340	CBEC_413946	-	-	1	2521	I
OG0018342	CBEC_414082	-	-	1	2039	I
OG0018343	CBEC_414220	-	-	1	1185	I
OG0018348	CBEC_416116	-	-	1	1340	I
OG0018349	CBEC_416468	-	-	1	1761	I
OG0018350	CBEC_416628	-	-	1	1673	I
OG0018351	CBEC_417539	-	-	1	5522	I
OG0018353	CBEC_418218	IPR027417	P-loop containing nucleoside triphosphate hydrolase	1	5606	I
OG0018354	CBEC_418276	IPR013866	Sphingolipid delta4-desaturase, N-terminal	1	1280	I
OG0018355	CBEC_418394	-	-	1	1123	I
OG0018356	CBEC_418512	IPR023139	PBDC1-like domain superfamily	1	855	I
OG0018358	CBEC_419027	IPR029057	Phosphoribosyltransferase-like	1	946	I
OG0018360	CBEC_419480	IPR017107	Adaptor protein complex AP-1, gamma subunit	1	2935	I
OG0018361	CBEC_419744	IPR000859	CUB domain	1	2202	I
OG0018363	CBEC_420240	IPR003603	U2A'/phosphoprotein 32 family A, C-terminal	1	1652	I
OG0000004	CBEC_36480,CBEC_37660,CBEC_37706,CBEC_37752,CBEC_56663,CBEC_56691,CBEC_58333,CBEC_68468,CBEC_68730,CBEC_69828,CBEC_70711,CBEC_71527,CBEC_78654,CBEC_80036,CBEC_80901,CBEC_82257	-	-	16	8856	II
OG0001304	CBEC_4956,CBEC_4975,CBEC_4996,CBEC_5211,CBEC_5241,CBEC_5260,CBEC_5320,CBEC_5341,CBEC_5360,CBEC_5585	-; IPR007767	-; Protein of unknown function DUF684	10	21006	II
OG0001305	CBEC_5024,CBEC_5081,CBEC_5183,CBEC_5292,CBEC_5392,CBEC_5617,CBEC_5667,CBEC_5815,CBEC_5843,CBEC_5929	-; IPR007767	-; Protein of unknown function DUF684	10	20632	II
OG0001308	CBEC_22470,CBEC_22522,CBEC_22576,CBEC_22608,CBEC_22626,CBEC_22698,CBEC_22798,CBEC_22836,CBEC_22854,CBEC_22888	-	-	10	52675	II
OG0000173	CBEC_53978,CBEC_54007,CBEC_54036,CBEC_54065,CBEC_54090,CBEC_54115,CBEC_54140,CBEC_54165,CBEC_54182	-; IPR023174	-; 3'5'-cyclic nucleotide phosphodiesterase, conserved site	9	96629	II
OG0001979	CBEC_67152,CBEC_68903,CBEC_68931,CBEC_68963,CBEC_68977,CBEC_68991,CBEC_69053,CBEC_69153,CBEC_69215	-; IPR008967; IPR001699; IPR046360	-; p53-like transcription factor, DNA-binding domain superfamily; T-box transcription factor; T-box transcription factor, DNA-binding domain	9	8685	II
OG0000206	CBEC_83403,CBEC_83422,CBEC_83450,CBEC_83476,CBEC_83500,CBEC_83532,CBEC_83564,CBEC_83586	-	-	8	23650	II
OG0001316	CBEC_66339,CBEC_66357,CBEC_66373,CBEC_66389,CBEC_66405,CBEC_66421,CBEC_66437,CBEC_66453	IPR004045; -; IPR010987	Glutathione S-transferase, N-terminal; -; Glutathione S-transferase, C-terminal-like	8	5490	II
OG0001952	CBEC_14150,CBEC_14250,CBEC_14266,CBEC_14282,CBEC_14298,CBEC_14314,CBEC_14330,CBEC_14366	-; IPR009853	-; Protein of unknown function DUF1412	8	2000	II
OG0002914	CBEC_21590,CBEC_21614,CBEC_21629,CBEC_21644,CBEC_21659,CBEC_21685,CBEC_21711			7	13636	II
OG0004182	CBEC_15749,CBEC_15769,CBEC_15787,CBEC_15807,CBEC_15827,CBEC_15869,CBEC_15889	-	-	7	14632	II
OG0004250	CBEC_60640,CBEC_61520,CBEC_61570,CBEC_61588,CBEC_61602,CBEC_61692,CBEC_63242	IPR009497; -	Regulator protein, PHA-1; -	7	11992	II
OG0004258	CBEC_70417,CBEC_70463,CBEC_70482,CBEC_70510,CBEC_70540,CBEC_70568,CBEC_70596	IPR002156; -	Ribonuclease H domain; -	7	16674	II
OG0004170	CBEC_429,CBEC_468,CBEC_497,CBEC_530,CBEC_567,CBEC_707			6	48285	II
OG0004273	CBEC_82717,CBEC_82734,CBEC_82848,CBEC_82936,CBEC_83020,CBEC_83048	-; IPR036802	-; ATP:guanido phosphotransferase, N-terminal domain superfamily	6	11775	II
OG0005295	CBEC_10019,CBEC_10045,CBEC_9907,CBEC_9945,CBEC_9981,CBEC_9999	IPR009057; -	Homedomain-like superfamily; -	6	14513	II
OG0005300	CBEC_25547,CBEC_25567,CBEC_25587,CBEC_25609,CBEC_25641,CBEC_25650	-; IPR016181	-; Acyl-CoA N-acyltransferase	6	10767	II
OG0005336	CBEC_52504,CBEC_52523,CBEC_61246,CBEC_64123,CBEC_64171,CBEC_64237	-; IPR001487	-; Bromodomain	6	19714	II
OG0005354	CBEC_63999,CBEC_64143,CBEC_64285,CBEC_64299,CBEC_64376,CBEC_64400	-; IPR029028	-; Alpha/beta knot methyltransferases	6	13972	II
OG0005367	CBEC_75421,CBEC_75439,CBEC_75455,CBEC_75471,CBEC_75487,CBEC_75503	IPR035940; IPR014044; -	CAP superfamily; CAP domain; -	6	4292	II
OG0000215	CBEC_37644,CBEC_37674,CBEC_37690,CBEC_37720,CBEC_37736	-	-	5	1585	II
OG0003799	CBEC_18693,CBEC_18711,CBEC_18825,CBEC_18873,CBEC_18891	-	-	5	9669	II
OG0004989	CBEC_8929,CBEC_8983,CBEC_8999,CBEC_9457,CBEC_9799	IPR036063; -; IPR026849	Smr domain superfamily; -; Autophagy-related protein 2	5	18620	II
OG0006614	CBEC_4696,CBEC_4714,CBEC_4778,CBEC_4798,CBEC_4862	-	-	5	14251	II
OG0006615	CBEC_4882,CBEC_4902,CBEC_4926,CBEC_7532,CBEC_7570	IPR011333; -; IPR000210	SKP1/BTB/POZ domain superfamily; -; BTB/POZ domain	5	10174	II
OG0006616	CBEC_5645,CBEC_5727,CBEC_5869,CBEC_5899,CBEC_6509	IPR007767; -	Protein of unknown function DUF684; -	5	8490	II
OG0006622	CBEC_10159,CBEC_10185,CBEC_10209,CBEC_10231,CBEC_10247	-	-	5	7208	II
OG0006624	CBEC_17787,CBEC_17845,CBEC_17867,CBEC_17905,CBEC_19426	IPR017972; -; IPR001128	Cytochrome P450, conserved site; -; Cytochrome P450	5	16055	II
OG0006625	CBEC_18001,CBEC_18049,CBEC_18091,CBEC_18115,CBEC_18139	-	-	5	10364	II
OG0006680	CBEC_67941,CBEC_68851,CBEC_71879,CBEC_72052,CBEC_72070	-	-	5	3635	II
OG0006688	CBEC_75533,CBEC_75571,CBEC_75611,CBEC_75655,CBEC_75991	-; IPR000242	-; Tyrosine-specific protein phosphatase, PTPase domain	5	27490	II
OG0000523	CBEC_82052,CBEC_82065,CBEC_82078,CBEC_82093	IPR014388; -	3-oxoacid CoA-transferase; -	4	21646	II
OG0005001	CBEC_69315,CBEC_69710,CBEC_69742,CBEC_70063	-	-	4	3371	II
OG0005360	CBEC_71711,CBEC_71741,CBEC_71779,CBEC_71797	-	-	4	7594	II
OG0006277	CBEC_19458,CBEC_19472,CBEC_19486,CBEC_19500	-	-	4	3323	II
OG0006650	CBEC_42541,CBEC_42560,CBEC_42579,CBEC_42596	-; IPR004827	-; Basic-leucine zipper domain	4	47977	II
OG0008508	CBEC_2188,CBEC_2202,CBEC_2216,CBEC_2230	-	-	4	1364	II
OG0008518	CBEC_10513,CBEC_10529,CBEC_10567,CBEC_10583	-	-	4	3216	II
OG0008519	CBEC_10877,CBEC_10919,CBEC_10963,CBEC_11009	-	-	4	8456	II
OG0008524	CBEC_14420,CBEC_14448,CBEC_14476,CBEC_14492	-	-	4	8089	II
OG0008525	CBEC_18531,CBEC_18593,CBEC_18621,CBEC_18637	-	-	4	8394	II
OG0008526	CBEC_18661,CBEC_18761,CBEC_18781,CBEC_19236	-	-	4	10068	II
OG0008530	CBEC_22105,CBEC_22147,CBEC_22161,CBEC_22175	-; IPR000535	-; Major sperm protein (MSP) domain	4	5823	II
OG0008550	CBEC_39307,CBEC_39332,CBEC_39355,CBEC_39376	-	-	4	12550	II
OG0008582	CBEC_73941,CBEC_73961,CBEC_73981,CBEC_74832	-; IPR002773	-; Deoxyhypusine synthase	4	18804	II
OG0008588	CBEC_79339,CBEC_79354,CBEC_79398,CBEC_79424	IPR009497; -	Regulator protein, PHA-1; -	4	15853	II
OG0000238	CBEC_59075,CBEC_59117,CBEC_59131	-	-	3	25222	II
OG0000340	CBEC_40474,CBEC_40503,CBEC_40540	-	-	3	19890	II
OG0000478	CBEC_23045,CBEC_23061,CBEC_23083	-	-	3	8116	II
OG0000480	CBEC_33409,CBEC_33453,CBEC_33493	-	-	3	14993	II
OG0000844	CBEC_11478,CBEC_11494,CBEC_11524	-	-	3	19120	II
OG0001967	CBEC_44607,CBEC_61504,CBEC_63266	-	-	3	1607	II
OG0003154	CBEC_77498,CBEC_77626,CBEC_77652	IPR036396; IPR001128; IPR017972	Cytochrome P450 superfamily; Cytochrome P450; Cytochrome P450, conserved site	3	7976	II
OG0003784	CBEC_13162,CBEC_13278,CBEC_13324	-	-	3	9880	II
OG0003949	CBEC_18405,CBEC_18435,CBEC_18451	-; IPR036529	-; Coactivator CBP, KIX domain superfamily	3	11345	II
OG0006328	CBEC_16901,CBEC_17039,CBEC_17251	-	-	3	5408	II
OG0006659	CBEC_49463,CBEC_49482,CBEC_49501	-	-	3	19948	II
OG0006674	CBEC_62792,CBEC_62848,CBEC_63062	-	-	3	11865	II
OG0006677	CBEC_65034,CBEC_65056,CBEC_65069	-	-	3	6164	II
OG0006678	CBEC_65943,CBEC_65962,CBEC_65975	-	-	3	24397	II
OG0008095	CBEC_82790,CBEC_82880,CBEC_82968	-	-	3	11643	II
OG0008282	CBEC_2510,CBEC_2528,CBEC_2546	-	-	3	2797	II
OG0008516	CBEC_7258,CBEC_7464,CBEC_7552	-	-	3	51002	II
OG0008527	CBEC_18727,CBEC_18741,CBEC_19262	-	-	3	3933	II
OG0008531	CBEC_25463,CBEC_25480,CBEC_25497	-	-	3	15651	II
OG0008532	CBEC_26551,CBEC_26611,CBEC_26639	IPR006746; -	26S proteasome non-ATPase regulatory subunit Rpn12; -	3	40656	II
OG0008537	CBEC_30496,CBEC_30513,CBEC_30526	-	-	3	6814	II
OG0008543	CBEC_33957,CBEC_33980,CBEC_33999	IPR003150; IPR036388; -	DNA-binding RFX-type winged-helix domain; Winged helix-like DNA-binding domain superfamily; -	3	18172	II
OG0008562	CBEC_49915,CBEC_49926,CBEC_49943	-	-	3	12816	II
OG0008564	CBEC_52850,CBEC_53629,CBEC_54340	-	-	3	13213	II
OG0008568	CBEC_57184,CBEC_57207,CBEC_57228	-	-	3	7164	II
OG0008572	CBEC_62926,CBEC_62988,CBEC_63048	-	-	3	1518	II
OG0008573	CBEC_62940,CBEC_63002,CBEC_63084	-	-	3	1392	II
OG0008579	CBEC_69097,CBEC_69197,CBEC_69273	-	-	3	7684	II
OG0008591	CBEC_81783,CBEC_81796,CBEC_81809	-	-	3	14607	II
OG0008593	CBEC_82822,CBEC_82910,CBEC_82996	-	-	3	11968	II
OG0011456	CBEC_5490,CBEC_5510,CBEC_5785	-; IPR007767	-; Protein of unknown function DUF684	3	7082	II
OG0011460	CBEC_9709,CBEC_9837,CBEC_9863	IPR001356; -	Homeodomain; -	3	9067	II
OG0011461	CBEC_10357,CBEC_10389,CBEC_10403	-; IPR010982	-; Lambda repressor-like, DNA-binding domain superfamily	3	10620	II
OG0011462	CBEC_10427,CBEC_10689,CBEC_10721	-	-	3	7488	II
OG0011463	CBEC_10451,CBEC_10491,CBEC_10671	IPR010982	Lambda repressor-like, DNA-binding domain superfamily	3	5298	II
OG0011464	CBEC_10899,CBEC_10943,CBEC_10989	-	-	3	5162	II
OG0011466	CBEC_11792,CBEC_11812,CBEC_11836	IPR021942	Protein of unknown function DUF3557	3	8226	II
OG0011469	CBEC_12164,CBEC_12180,CBEC_12212	-; IPR001232	-; S-phase kinase-associated protein 1-like	3	1614	II
OG0011470	CBEC_14206,CBEC_14228,CBEC_14590	IPR005098	Domain of unknown function DUF281	3	1882	II
OG0011472	CBEC_18259,CBEC_18287,CBEC_18307	-	-	3	5697	II
OG0011473	CBEC_19587,CBEC_19605,CBEC_19629	-	-	3	6413	II
OG0011474	CBEC_22009,CBEC_22041,CBEC_22275	IPR036465; -	von Willebrand factor A-like domain superfamily; -	3	17746	II
OG0011475	CBEC_23981,CBEC_23990,CBEC_24001	IPR001810; -	F-box domain; -	3	6047	II
OG0011476	CBEC_27639,CBEC_27658,CBEC_27677	-	-	3	5340	II
OG0011481	CBEC_31833,CBEC_31848,CBEC_31863	IPR043216; -	Phosphatidate (PA) phosphatase-related; -	3	5585	II
OG0011484	CBEC_32767,CBEC_32784,CBEC_32801	-	-	3	7633	II
OG0011488	CBEC_34729,CBEC_34744,CBEC_34763	-	-	3	11366	II
OG0011497	CBEC_40037,CBEC_40050,CBEC_40065	IPR002083; -; IPR000210	MATH/TRAF domain; -; BTB/POZ domain	3	4716	II
OG0011522	CBEC_53509,CBEC_53536,CBEC_53559	-	-	3	8684	II
OG0011527	CBEC_56395,CBEC_56410,CBEC_56425	-	-	3	5365	II
OG0011530	CBEC_57258,CBEC_57277,CBEC_57294	-	-	3	9672	II
OG0011539	CBEC_62030,CBEC_65273,CBEC_75641	-	-	3	1467	II
OG0011540	CBEC_62892,CBEC_62974,CBEC_63034	-	-	3	1107	II
OG0011542	CBEC_64055,CBEC_64263,CBEC_64360	-; IPR036870	-; Small ribosomal subunit protein bS18 superfamily	3	2114	II
OG0011548	CBEC_66519,CBEC_66535,CBEC_66549	-	-	3	1087	II
OG0011549	CBEC_66936,CBEC_66954,CBEC_66972	-	-	3	4811	II
OG0011550	CBEC_67052,CBEC_67066,CBEC_67080	-	-	3	723	II
OG0011551	CBEC_67166,CBEC_71461,CBEC_71475	-; IPR046360	-; T-box transcription factor, DNA-binding domain	3	5110	II
OG0011556	CBEC_68708,CBEC_68746,CBEC_71505	IPR009497; -	Regulator protein, PHA-1; -	3	5465	II
OG0011557	CBEC_69067,CBEC_69167,CBEC_69243	IPR045244	Phosphoglucomutase	3	1966	II
OG0011558	CBEC_69083,CBEC_69183,CBEC_69259	-; IPR008967	-; p53-like transcription factor, DNA-binding domain superfamily	3	3210	II
OG0011561	CBEC_70236,CBEC_70268,CBEC_70321	IPR012337; IPR002156	Ribonuclease H-like superfamily; Ribonuclease H domain	3	9345	II
OG0011563	CBEC_72328,CBEC_72350,CBEC_72370	-	-	3	2624	II
OG0011571	CBEC_77340,CBEC_77362,CBEC_77462	-	-	3	1766	II
OG0011579	CBEC_79906,CBEC_79928,CBEC_79952	IPR001300; IPR022684; IPR017452	Peptidase C2, calpain, catalytic domain; Peptidase C2, calpain family; GPCR, rhodopsin-like, 7TM	3	13990	II
OG0011583	CBEC_82774,CBEC_82866,CBEC_82954	-	-	3	1995	II
OG0000255	CBEC_53157,CBEC_53175	-	-	2	2186	II
OG0000278	CBEC_41834,CBEC_41869	IPR046349; -	C1-like domain superfamily; -	2	21823	II
OG0000280	CBEC_26310,CBEC_26325	IPR047084; -	Glucosamine-fructose-6-phosphate aminotransferase, isomerising, N-terminal domain; -	2	6840	II
OG0000344	CBEC_67659,CBEC_69671	IPR000519; -	P-type trefoil domain; -	2	18765	II
OG0000373	CBEC_13432,CBEC_13472	-	-	2	5980	II
OG0000383	CBEC_23714,CBEC_23729	-; IPR039008	-; Intermediate filament, rod domain	2	10366	II
OG0000428	CBEC_72622,CBEC_72645	-	-	2	21695	II
OG0000429	CBEC_37485,CBEC_37504	IPR001680; -	WD40 repeat; -	2	6053	II
OG0000433	CBEC_2121,CBEC_2138	IPR001279; -	Metallo-beta-lactamase; -	2	8116	II
OG0000479	CBEC_30620,CBEC_30648	IPR001680; -	WD40 repeat; -	2	8173	II
OG0000720	CBEC_25708,CBEC_25721	-	-	2	9691	II
OG0000734	CBEC_35447,CBEC_35477	IPR001304; -	C-type lectin-like; -	2	6378	II
OG0000738	CBEC_80012,CBEC_80050	IPR001623; -	DnaJ domain; -	2	9929	II
OG0000742	CBEC_41134,CBEC_58207	-	-	2	6847	II
OG0000996	CBEC_26165,CBEC_26176	-	-	2	5325	II
OG0001006	CBEC_57643,CBEC_57675	-	-	2	3992	II
OG0001015	CBEC_79701,CBEC_79716	-	-	2	17509	II
OG0001249	CBEC_46284,CBEC_46347	-	-	2	4012	II
OG0001250	CBEC_67957,CBEC_68837	-	-	2	658	II
OG0001483	CBEC_72725,CBEC_72744	-; IPR001079	-; Galectin, carbohydrate recognition domain	2	16860	II
OG0001488	CBEC_27790,CBEC_27801	-; IPR046373	-; Acyl-CoA oxidase/dehydrogenase, middle domain superfamily	2	3219	II
OG0001505	CBEC_72092,CBEC_72134	-	-	2	11616	II
OG0001533	CBEC_29589,CBEC_29610	-	-	2	7656	II
OG0001549	CBEC_51261,CBEC_51295	-	-	2	5213	II
OG0001903	CBEC_40840,CBEC_40854	-	-	2	7856	II
OG0001954	CBEC_22402,CBEC_22436	IPR036259; -	MFS transporter superfamily; -	2	6927	II
OG0001962	CBEC_39897,CBEC_39908	-	-	2	3547	II
OG0001963	CBEC_40976,CBEC_40989	-	-	2	6045	II
OG0001976	CBEC_56572,CBEC_56585	IPR023271; -	Aquaporin-like; -	2	4014	II
OG0001986	CBEC_83840,CBEC_83871	-	-	2	7565	II
OG0002278	CBEC_74119,CBEC_74153	-; IPR013216	-; Methyltransferase type 11	2	11694	II
OG0002337	CBEC_60531,CBEC_60566	-	-	2	16378	II
OG0002920	CBEC_16619,CBEC_18957	-; IPR008405	-; Apolipoprotein L	2	3030	II
OG0002985	CBEC_18023,CBEC_18075	-	-	2	18807	II
OG0003114	CBEC_1768,CBEC_1785	-	-	2	4224	II
OG0003124	CBEC_28500,CBEC_28515	-; IPR039697	-; Iron-type alcohol dehydrogenase-like	2	3874	II
OG0003130	CBEC_36886,CBEC_56795	IPR036291; -	NAD(P)-binding domain superfamily; -	2	2905	II
OG0003140	CBEC_51961,CBEC_51970	-	-	2	3178	II
OG0003145	CBEC_55052,CBEC_55070	-	-	2	1369	II
OG0003152	CBEC_60785,CBEC_60796	-	-	2	3517	II
OG0003442	CBEC_12730,CBEC_12755	IPR006977; -	Yip1 domain; -	2	8867	II
OG0003774	CBEC_2,CBEC_20	-	-	2	780	II
OG0003787	CBEC_15397,CBEC_15473	-	-	2	5825	II
OG0004203	CBEC_32827,CBEC_33044	IPR004294; -	Carotenoid oxygenase; -	2	3447	II
OG0004214	CBEC_39408,CBEC_39419	-	-	2	3575	II
OG0004228	CBEC_46179,CBEC_46200	-	-	2	4294	II
OG0004243	CBEC_54256,CBEC_54284	-; IPR013783	-; Immunoglobulin-like fold	2	4730	II
OG0004703	CBEC_45597,CBEC_45622	-	-	2	5384	II
OG0005350	CBEC_59397,CBEC_59426	IPR001623; -	DnaJ domain; -	2	9934	II
OG0006276	CBEC_68219,CBEC_68243	-	-	2	3534	II
OG0006378	CBEC_25627,CBEC_81595	-	-	2	1058	II
OG0006611	CBEC_38,CBEC_56			2	932	II
OG0006634	CBEC_31254,CBEC_31277	-	-	2	8020	II
OG0006637	CBEC_33735,CBEC_35892	-	-	2	1071	II
OG0006690	CBEC_76849,CBEC_76870	-	-	2	6256	II
OG0008183	CBEC_15425,CBEC_15451	-	-	2	3237	II
OG0008189	CBEC_16497,CBEC_21334	-; IPR013088	-; Zinc finger, NHR/GATA-type	2	2816	II
OG0008194	CBEC_21271,CBEC_21287	-	-	2	5213	II
OG0008195	CBEC_25337,CBEC_25373	-	-	2	3339	II
OG0008200	CBEC_22750,CBEC_22764	-	-	2	2107	II
OG0008275	CBEC_8557,CBEC_8621	-	-	2	27388	II
OG0008326	CBEC_69511,CBEC_69527	IPR036249	Thioredoxin-like superfamily	2	2062	II
OG0008398	CBEC_23545,CBEC_23565	-	-	2	3613	II
OG0008515	CBEC_6705,CBEC_6740	-	-	2	38122	II
OG0008520	CBEC_11329,CBEC_11558	-	-	2	10675	II
OG0008538	CBEC_30990,CBEC_33711	-	-	2	2969	II
OG0008545	CBEC_35733,CBEC_35742	-	-	2	3964	II
OG0008549	CBEC_38923,CBEC_38961	IPR002035; IPR036465	von Willebrand factor, type A; von Willebrand factor A-like domain superfamily	2	2772	II
OG0008552	CBEC_43731,CBEC_43748	IPR020578; -	Aminotransferase class-V, pyridoxal-phosphate binding site; -	2	4147	II
OG0008556	CBEC_47049,CBEC_47067	-	-	2	2513	II
OG0008561	CBEC_49611,CBEC_49628	-	-	2	4063	II
OG0010776	CBEC_81833,CBEC_81855	IPR001810; IPR012885	F-box domain; F-box associated domain, type 2	2	3442	II
OG0010926	CBEC_16331,CBEC_16367	-	-	2	4283	II
OG0010941	CBEC_20377,CBEC_20395	-	-	2	2559	II
OG0010958	CBEC_71623,CBEC_71663	-	-	2	1429	II
OG0011023	CBEC_10091,CBEC_11115	-	-	2	3546	II
OG0011044	CBEC_12406,CBEC_12520	-	-	2	4584	II
OG0011057	CBEC_13398,CBEC_13414	-	-	2	1292	II
OG0011448	CBEC_1014,CBEC_1027	-	-	2	2749	II
OG0011449	CBEC_1280,CBEC_1299	-	-	2	4154	II
OG0011450	CBEC_1327,CBEC_1346	-	-	2	7859	II
OG0011478	CBEC_27749,CBEC_27766	-	-	2	4939	II
OG0011485	CBEC_32913,CBEC_32936	-	-	2	5003	II
OG0011489	CBEC_35943,CBEC_35956	-; IPR001752	-; Kinesin motor domain	2	4299	II
OG0011494	CBEC_37882,CBEC_37907	IPR006954; -	Moulting cycle mlt-10-like; -	2	7558	II
OG0011495	CBEC_38202,CBEC_38224	IPR003593; -	AAA+ ATPase domain; -	2	1978	II
OG0011499	CBEC_41979,CBEC_42002	-	-	2	7636	II
OG0011501	CBEC_43131,CBEC_43150	-	-	2	3568	II
OG0011503	CBEC_44052,CBEC_44069	IPR029033; -	Histidine phosphatase superfamily; -	2	3492	II
OG0011508	CBEC_47738,CBEC_47753	-; IPR003593	-; AAA+ ATPase domain	2	3272	II
OG0011513	CBEC_49005,CBEC_49030	-; IPR003097	-; Sulfite reductase [NADPH] flavoprotein alpha-component-like, FAD-binding	2	5251	II
OG0011524	CBEC_53859,CBEC_53892	-	-	2	7294	II
OG0011529	CBEC_56611,CBEC_56677	-	-	2	2525	II
OG0011531	CBEC_57492,CBEC_57507	-	-	2	5409	II
OG0011534	CBEC_58903,CBEC_58922	-	-	2	5223	II
OG0011552	CBEC_68374,CBEC_68538	-	-	2	3119	II
OG0011560	CBEC_70113,CBEC_70140	IPR003653; -	Ulp1 protease family, C-terminal catalytic domain; -	2	12348	II
OG0011565	CBEC_74434,CBEC_74455	-; IPR002504	-; NAD kinase	2	14095	II
OG0011567	CBEC_74865,CBEC_74894	-; IPR037353	-; Histone methyltransferase complex subunit ASH2	2	11941	II
OG0011568	CBEC_76537,CBEC_76555	-	-	2	26606	II
OG0011570	CBEC_77132,CBEC_77236	-	-	2	726	II
OG0011573	CBEC_77858,CBEC_84428	IPR001680	WD40 repeat	2	19190	II
OG0011576	CBEC_79321,CBEC_79450	-	-	2	3566	II
OG0011578	CBEC_79628,CBEC_79643	IPR013087	Zinc finger C2H2-type	2	10589	II
OG0017591	CBEC_645,CBEC_731	IPR026895; IPR011047	ER membrane protein complex subunit 1; Quinoprotein alcohol dehydrogenase-like superfamily	2	13981	II
OG0017592	CBEC_785,CBEC_806	IPR020846	Major facilitator superfamily domain	2	14110	II
OG0017593	CBEC_1081,CBEC_1100	IPR006202; -	Neurotransmitter-gated ion-channel ligand-binding domain; -	2	3368	II
OG0017594	CBEC_1128,CBEC_1141	IPR013126	Heat shock protein 70 family	2	5218	II
OG0017598	CBEC_1903,CBEC_1914	-	-	2	3835	II
OG0017604	CBEC_4090,CBEC_4109	-	-	2	9147	II
OG0017607	CBEC_4552,CBEC_4573	-	-	2	6758	II
OG0017608	CBEC_4670,CBEC_4758			2	4073	II
OG0017609	CBEC_4822,CBEC_4842	-; IPR001304	-; C-type lectin-like	2	3424	II
OG0017610	CBEC_5109,CBEC_5165	-	-	2	1704	II
OG0017611	CBEC_5541,CBEC_5757	IPR007767; -	Protein of unknown function DUF684; -	2	3574	II
OG0017612	CBEC_5569,CBEC_5695	IPR007767	Protein of unknown function DUF684	2	2424	II
OG0017614	CBEC_7646,CBEC_7678	-	-	2	8929	II
OG0017615	CBEC_7919,CBEC_7941	-	-	2	2036	II
OG0017617	CBEC_8347,CBEC_8367	-	-	2	4483	II
OG0017619	CBEC_9099,CBEC_9131	-	-	2	524	II
OG0017621	CBEC_9207,CBEC_9587	-	-	2	12914	II
OG0017622	CBEC_9781,CBEC_9815	-	-	2	2729	II
OG0017623	CBEC_10073,CBEC_9927	IPR047119; IPR036390	Forkhead box protein N2/3-like; Winged helix DNA-binding domain superfamily	2	1280	II
OG0017624	CBEC_10129,CBEC_10339	-	-	2	3919	II
OG0017625	CBEC_10641,CBEC_10657	-	-	2	1967	II
OG0017626	CBEC_11075,CBEC_11089	-	-	2	8250	II
OG0017627	CBEC_11357,CBEC_12937	-; IPR006342	-; Methyltransferase FkbM	2	3790	II
OG0017628	CBEC_12278,CBEC_14738	IPR005098	Domain of unknown function DUF281	2	2194	II
OG0017630	CBEC_12554,CBEC_12586	-	-	2	4049	II
OG0017631	CBEC_12570,CBEC_12612	-	-	2	3187	II
OG0017632	CBEC_12811,CBEC_12845	-	-	2	7082	II
OG0017633	CBEC_13616,CBEC_13634	-	-	2	1873	II
OG0017635	CBEC_14536,CBEC_14552	-	-	2	3543	II
OG0017636	CBEC_14648,CBEC_14694	-	-	2	1202	II
OG0017637	CBEC_14718,CBEC_14758	-	-	2	1038	II
OG0017638	CBEC_14850,CBEC_14870	-	-	2	2503	II
OG0017639	CBEC_15341,CBEC_15359	-	-	2	1685	II
OG0017640	CBEC_15727,CBEC_15931	-	-	2	3046	II
OG0017641	CBEC_16071,CBEC_16087	-	-	2	3714	II
OG0017642	CBEC_16231,CBEC_16259	-	-	2	7777	II
OG0017643	CBEC_16451,CBEC_17017	-	-	2	2349	II
OG0017644	CBEC_16583,CBEC_16601	-	-	2	1170	II
OG0017645	CBEC_16949,CBEC_17061	-	-	2	1294	II
OG0017646	CBEC_16965,CBEC_16987	-	-	2	2868	II
OG0017651	CBEC_19555,CBEC_19571	-	-	2	2583	II
OG0017653	CBEC_19859,CBEC_19941	-	-	2	3593	II
OG0017654	CBEC_19881,CBEC_19957	-	-	2	4816	II
OG0017656	CBEC_21959,CBEC_21983	IPR027417; -	P-loop containing nucleoside triphosphate hydrolase; -	2	4221	II
OG0017658	CBEC_22336,CBEC_22374	-; IPR000164	-; Histone H3/CENP-A	2	832	II
OG0017660	CBEC_23485,CBEC_23529	-	-	2	952	II
OG0017667	CBEC_24829,CBEC_24853	-; IPR017452	-; GPCR, rhodopsin-like, 7TM	2	2848	II
OG0017668	CBEC_24983,CBEC_25005	-	-	2	2939	II
OG0017700	CBEC_33094,CBEC_33114	-	-	2	2683	II
OG0017714	CBEC_35823,CBEC_35832	IPR029000; -	Cyclophilin-like domain superfamily; -	2	4921	II
OG0017729	CBEC_40395,CBEC_40414	-; IPR046347	-; Basic-leucine zipper domain superfamily	2	15807	II
OG0017731	CBEC_40686,CBEC_40701	-	-	2	3448	II
OG0017732	CBEC_40729,CBEC_40750	-	-	2	3555	II
OG0017739	CBEC_41482,CBEC_41499	IPR000953	Chromo/chromo shadow domain	2	3564	II
OG0017752	CBEC_43591,CBEC_43614	-	-	2	4806	II
OG0017753	CBEC_43642,CBEC_43659	IPR017452; -	GPCR, rhodopsin-like, 7TM; -	2	4575	II
OG0017757	CBEC_44815,CBEC_44836	IPR000210; -	BTB/POZ domain; -	2	10895	II
OG0017760	CBEC_45835,CBEC_45860	-	-	2	19137	II
OG0017761	CBEC_45986,CBEC_46005	-	-	2	8633	II
OG0017765	CBEC_47172,CBEC_47185	IPR001251; -	CRAL-TRIO lipid binding domain; -	2	2959	II
OG0017767	CBEC_47431,CBEC_47452	-	-	2	4026	II
OG0017769	CBEC_47983,CBEC_48010	-; IPR045243	-; mRNA 3'-end-processing protein Rna14-like	2	5938	II
OG0017773	CBEC_48389,CBEC_48406	IPR001296; -	Glycosyl transferase, family 1; -	2	3421	II
OG0017774	CBEC_48436,CBEC_48455	IPR003307	W2 domain	2	5088	II
OG0017780	CBEC_49143,CBEC_49156	-	-	2	3014	II
OG0017781	CBEC_49656,CBEC_49677	IPR000210; -	BTB/POZ domain; -	2	5373	II
OG0017790	CBEC_52553,CBEC_64201	IPR000582; IPR014748	Acyl-CoA-binding protein, ACBP; Enoyl-CoA hydratase, C-terminal	2	2701	II
OG0017791	CBEC_52575,CBEC_64221	-	-	2	1367	II
OG0017792	CBEC_52759,CBEC_52774	-	-	2	6408	II
OG0017793	CBEC_53059,CBEC_53073	-	-	2	1558	II
OG0017794	CBEC_53442,CBEC_53461	-	-	2	4750	II
OG0017795	CBEC_53609,CBEC_53962	-	-	2	2682	II
OG0017804	CBEC_55508,CBEC_55529	-; IPR008974	-; TRAF-like	2	14395	II
OG0017809	CBEC_56449,CBEC_56468	-	-	2	5660	II
OG0017810	CBEC_56839,CBEC_56853	IPR008139; IPR011001	Saposin B type domain; Saposin-like	2	640	II
OG0017814	CBEC_57392,CBEC_61624	-	-	2	4413	II
OG0017816	CBEC_57725,CBEC_57744	-	-	2	5350	II
OG0017821	CBEC_59466,CBEC_59479	-	-	2	4023	II
OG0017837	CBEC_61988,CBEC_62008	-; IPR002035	-; von Willebrand factor, type A	2	2591	II
OG0017838	CBEC_62044,CBEC_62066	-; IPR016186	-; C-type lectin-like/link domain superfamily	2	2732	II
OG0017839	CBEC_62168,CBEC_62218	-	-	2	2884	II
OG0017841	CBEC_62390,CBEC_62414	IPR016187; IPR001304	C-type lectin fold; C-type lectin-like	2	2596	II
OG0017842	CBEC_62954,CBEC_63016	-	-	2	1349	II
OG0017843	CBEC_63506,CBEC_63536	IPR002035; IPR016187	von Willebrand factor, type A; C-type lectin fold	2	3086	II
OG0017845	CBEC_63669,CBEC_63779	-	-	2	669	II
OG0017846	CBEC_63809,CBEC_63827	-	-	2	1092	II
OG0017847	CBEC_63983,CBEC_64073	-; IPR001841	-; Zinc finger, RING-type	2	2061	II
OG0017848	CBEC_64015,CBEC_64320	IPR017907; -	Zinc finger, RING-type, conserved site; -	2	1565	II
OG0017849	CBEC_64033,CBEC_64340	-	-	2	2204	II
OG0017850	CBEC_64800,CBEC_64814	-	-	2	1609	II
OG0017852	CBEC_65460,CBEC_65486	-	-	2	5735	II
OG0017853	CBEC_65544,CBEC_67519	-	-	2	4673	II
OG0017854	CBEC_65560,CBEC_65576	IPR020003; -	ATPase, alpha/beta subunit, nucleotide-binding domain, active site; -	2	766	II
OG0017856	CBEC_65816,CBEC_65831	IPR014752	Arrestin-like, C-terminal	2	2866	II
OG0017858	CBEC_66287,CBEC_66305	-	-	2	1394	II
OG0017864	CBEC_67707,CBEC_67865	IPR024161; -	Zinc finger, nanos-type; -	2	4884	II
OG0017866	CBEC_67829,CBEC_67845	-	-	2	1606	II
OG0017867	CBEC_67971,CBEC_68036	-	-	2	14849	II
OG0017868	CBEC_68102,CBEC_68128	-	-	2	3365	II
OG0017874	CBEC_68885,CBEC_69229	-	-	2	2225	II
OG0017875	CBEC_68917,CBEC_68945	-	-	2	933	II
OG0017876	CBEC_69331,CBEC_69726	-; IPR001991	-; Sodium:dicarboxylate symporter	2	4617	II
OG0017879	CBEC_69758,CBEC_70039	IPR013087; -	Zinc finger C2H2-type; -	2	7094	II
OG0017882	CBEC_69970,CBEC_69993	-	-	2	10139	II
OG0017883	CBEC_70401,CBEC_70642	IPR002156; -	Ribonuclease H domain; -	2	3237	II
OG0017884	CBEC_70891,CBEC_71227	IPR035976; -	Sushi/SCR/CCP superfamily; -	2	9966	II
OG0017887	CBEC_71273,CBEC_71313	IPR003326; -	TRA-1 regulated; -	2	3466	II
OG0017888	CBEC_71641,CBEC_71681	-	-	2	5396	II
OG0017889	CBEC_71847,CBEC_71863	-	-	2	1091	II
OG0017894	CBEC_73024,CBEC_73039	-	-	2	12470	II
OG0017896	CBEC_73245,CBEC_73259	IPR036296; -	SKP1-like, dimerisation domain superfamily; -	2	868	II
OG0017904	CBEC_76219,CBEC_76325	-; IPR027370	-; Zinc finger, RING-type, eukaryotic	2	5943	II
OG0017905	CBEC_76269,CBEC_76305	-	-	2	5400	II
OG0017906	CBEC_76393,CBEC_76423	-	-	2	6904	II
OG0017907	CBEC_76469,CBEC_76495	-; IPR000315	-; B-box-type zinc finger	2	4974	II
OG0017910	CBEC_76918,CBEC_76936	-	-	2	1063	II
OG0017914	CBEC_77378,CBEC_77444	-	-	2	2088	II
OG0017920	CBEC_79468,CBEC_80140	-	-	2	17255	II
OG0017922	CBEC_80252,CBEC_80270	-	-	2	2683	II
OG0017929	CBEC_81473,CBEC_81491	-	-	2	2239	II
OG0017932	CBEC_82566,CBEC_82583	-	-	2	4671	II
OG0017934	CBEC_82760,CBEC_83070	-	-	2	481	II
OG0017937	CBEC_83610,CBEC_83652	-	-	2	4917	II
OG0017939	CBEC_84362,CBEC_84472	-	-	2	2641	II
OG0017940	CBEC_84394,CBEC_84490	IPR048741; IPR048742	Pus10-like, C-terminal; Pus10, N-terminal, eukaryotes	2	3722	II
OG0017941	CBEC_84698,CBEC_84715	IPR048561; -	Disabled, phosphotyrosine-binding domain; -	2	5117	II
OG0017942	CBEC_85064,CBEC_85083	-	-	2	5142	II
OG0017943	CBEC_85269,CBEC_85298	IPR000718; -	Peptidase M13; -	2	11305	II
OG0000083	CBEC_11860	-	-	1	12468	II
OG0000139	CBEC_23399	-	-	1	1945	II
OG0000141	CBEC_65203	-	-	1	837	II
OG0000162	CBEC_60255	-	-	1	449	II
OG0000236	CBEC_1195	-	-	1	616	II
OG0000237	CBEC_38286	-	-	1	6122	II
OG0000276	CBEC_20953	-	-	1	664	II
OG0000279	CBEC_69477	-	-	1	1096	II
OG0000304	CBEC_82313	-	-	1	6075	II
OG0000338	CBEC_83307	IPR009497	Regulator protein, PHA-1	1	3105	II
OG0000339	CBEC_48531	-	-	1	12096	II
OG0000342	CBEC_82478	-	-	1	4114	II
OG0000343	CBEC_862	IPR011333	SKP1/BTB/POZ domain superfamily	1	3930	II
OG0000345	CBEC_62516	-	-	1	6138	II
OG0000357	CBEC_66755	-	-	1	1729	II
OG0000369	CBEC_20971	-	-	1	5391	II
OG0000374	CBEC_19897	-	-	1	1188	II
OG0000384	CBEC_51774	-	-	1	13305	II
OG0000385	CBEC_66867	-	-	1	4156	II
OG0000425	CBEC_28084	IPR008949	Isoprenoid synthase domain superfamily	1	1978	II
OG0000427	CBEC_46097	-	-	1	2421	II
OG0000430	CBEC_35276	-	-	1	6343	II
OG0000431	CBEC_41726	-	-	1	6408	II
OG0000434	CBEC_47115	-	-	1	15101	II
OG0000467	CBEC_8521	-	-	1	9879	II
OG0000481	CBEC_36574	-	-	1	1158	II
OG0000482	CBEC_67000	-	-	1	5667	II
OG0000524	CBEC_33595	-	-	1	1091	II
OG0000525	CBEC_70977	-	-	1	554	II
OG0000527	CBEC_38258	-	-	1	5891	II
OG0000528	CBEC_2694	-	-	1	1503	II
OG0000530	CBEC_28617	-	-	1	6302	II
OG0000533	CBEC_36692	-	-	1	10993	II
OG0000621	CBEC_42282	-	-	1	12925	II
OG0000622	CBEC_42764	-	-	1	1956	II
OG0000623	CBEC_52591	-	-	1	26128	II
OG0000624	CBEC_59880	-	-	1	6695	II
OG0000625	CBEC_80863	-	-	1	40725	II
OG0000714	CBEC_78881	-	-	1	16830	II
OG0000715	CBEC_48332	-	-	1	7375	II
OG0000716	CBEC_39285	-	-	1	3309	II
OG0000717	CBEC_77044	-	-	1	4651	II
OG0000719	CBEC_36242	-	-	1	6448	II
OG0000722	CBEC_2095	-	-	1	1950	II
OG0000723	CBEC_28912	-	-	1	2042	II
OG0000724	CBEC_24141	-	-	1	8110	II
OG0000725	CBEC_40115	-	-	1	2483	II
OG0000726	CBEC_59970	-	-	1	3365	II
OG0000727	CBEC_65014	-	-	1	4733	II
OG0000731	CBEC_60269	-	-	1	1445	II
OG0000732	CBEC_60194	-	-	1	2937	II
OG0000735	CBEC_32425	-	-	1	2257	II
OG0000736	CBEC_54426	IPR000198	Rho GTPase-activating protein domain	1	7586	II
OG0000737	CBEC_11431	-	-	1	18708	II
OG0000739	CBEC_32589	-	-	1	2657	II
OG0000740	CBEC_61644	-	-	1	3378	II
OG0000741	CBEC_46617	IPR017873	Cysteine-rich Golgi apparatus protein 1 repeat, eukaryote	1	4493	II
OG0000743	CBEC_52107	IPR003961	Fibronectin type III	1	15744	II
OG0000744	CBEC_53287	-	-	1	8911	II
OG0000801	CBEC_45883	-	-	1	7841	II
OG0000843	CBEC_3386	-	-	1	1641	II
OG0000852	CBEC_9553	-	-	1	1228	II
OG0000865	CBEC_62774	-	-	1	576	II
OG0000873	CBEC_2420	-	-	1	4037	II
OG0000874	CBEC_32719	IPR006202	Neurotransmitter-gated ion-channel ligand-binding domain	1	1466	II
OG0000875	CBEC_37592	-	-	1	1970	II
OG0000953	CBEC_331	-	-	1	4650	II
OG0000955	CBEC_36862	IPR001208	MCM domain	1	3021	II
OG0000988	CBEC_47801	-	-	1	3176	II
OG0000989	CBEC_23686	IPR039008	Intermediate filament, rod domain	1	7977	II
OG0000990	CBEC_2326	-	-	1	5891	II
OG0000991	CBEC_3496	-	-	1	4061	II
OG0000992	CBEC_50332	-	-	1	4895	II
OG0000993	CBEC_31727	-	-	1	4995	II
OG0000994	CBEC_28934	-	-	1	2615	II
OG0000995	CBEC_42648	IPR035892	C2 domain superfamily	1	8056	II
OG0000997	CBEC_64622	-	-	1	2878	II
OG0000998	CBEC_13898	-	-	1	2484	II
OG0000999	CBEC_45238	IPR018202	Serine carboxypeptidase, serine active site	1	1876	II
OG0001000	CBEC_55354	-	-	1	7438	II
OG0001001	CBEC_38080	-	-	1	18534	II
OG0001002	CBEC_38026	-	-	1	7529	II
OG0001004	CBEC_71159	-	-	1	9497	II
OG0001005	CBEC_57539	-	-	1	1908	II
OG0001007	CBEC_57111	-	-	1	2217	II
OG0001008	CBEC_60662	IPR027417	P-loop containing nucleoside triphosphate hydrolase	1	8010	II
OG0001009	CBEC_60713	IPR014878	THAP4-like, heme-binding beta-barrel domain	1	1738	II
OG0001010	CBEC_35539	-	-	1	2765	II
OG0001011	CBEC_54562	-	-	1	1312	II
OG0001012	CBEC_54736	-	-	1	1249	II
OG0001013	CBEC_62490	-	-	1	2370	II
OG0001014	CBEC_7762	IPR010474	AP-3 complex subunit delta domain, metazoa	1	12482	II
OG0001018	CBEC_32453	-	-	1	8201	II
OG0001019	CBEC_29946	IPR027417	P-loop containing nucleoside triphosphate hydrolase	1	6076	II
OG0001020	CBEC_51373	-	-	1	1569	II
OG0001120	CBEC_38675	IPR026050	C1GALT1/C1GALT1-specific chaperone 1	1	1204	II
OG0001172	CBEC_77936	-	-	1	4414	II
OG0001303	CBEC_3964	-	-	1	6625	II
OG0001306	CBEC_13922	-	-	1	3422	II
OG0001307	CBEC_22215	-	-	1	7853	II
OG0001309	CBEC_25977	-	-	1	578	II
OG0001310	CBEC_34829	-	-	1	2347	II
OG0001311	CBEC_44399	-	-	1	2654	II
OG0001312	CBEC_49403	-	-	1	2311	II
OG0001313	CBEC_53364	IPR012677	Nucleotide-binding alpha-beta plait domain superfamily	1	4535	II
OG0001314	CBEC_61322	-	-	1	8951	II
OG0001315	CBEC_61838	-	-	1	4028	II
OG0001317	CBEC_79019	IPR013087	Zinc finger C2H2-type	1	15765	II
OG0001318	CBEC_83114	-	-	1	6817	II
OG0001485	CBEC_45792	IPR027409	GroEL-like apical domain superfamily	1	2692	II
OG0001486	CBEC_47614	-	-	1	887	II
OG0001487	CBEC_38400	-	-	1	5833	II
OG0001489	CBEC_81069	-	-	1	7605	II
OG0001491	CBEC_59706	-	-	1	969	II
OG0001492	CBEC_82237	-	-	1	1769	II
OG0001493	CBEC_65392	-	-	1	2492	II
OG0001494	CBEC_44335	-	-	1	2102	II
OG0001495	CBEC_42995	IPR013783	Immunoglobulin-like fold	1	3415	II
OG0001498	CBEC_36840	-	-	1	2550	II
OG0001499	CBEC_59042	IPR035892	C2 domain superfamily	1	5474	II
OG0001500	CBEC_50930	-	-	1	5854	II
OG0001502	CBEC_44589	-	-	1	1145	II
OG0001503	CBEC_82119	-	-	1	3769	II
OG0001506	CBEC_80469	-	-	1	10512	II
OG0001507	CBEC_24219	IPR019173	NADH:ubiquinone oxidoreductase, NDUFB5/SGDH subunit	1	979	II
OG0001508	CBEC_41563	IPR005013	Dolichyl-diphosphooligosaccharide--protein glycosyltransferase 48kDa subunit	1	1671	II
OG0001509	CBEC_70995	-	-	1	5704	II
OG0001510	CBEC_13076	-	-	1	10970	II
OG0001511	CBEC_30908	-	-	1	2886	II
OG0001513	CBEC_45262	-	-	1	5072	II
OG0001514	CBEC_44787	-	-	1	1715	II
OG0001515	CBEC_44655	IPR004827	Basic-leucine zipper domain	1	1493	II
OG0001516	CBEC_44625	-	-	1	3057	II
OG0001517	CBEC_31555	-	-	1	2298	II
OG0001518	CBEC_25173	-	-	1	1198	II
OG0001519	CBEC_70727	-	-	1	2366	II
OG0001520	CBEC_45547	-	-	1	1814	II
OG0001521	CBEC_3412	-	-	1	2336	II
OG0001523	CBEC_21837	-	-	1	5695	II
OG0001526	CBEC_49244	-	-	1	3789	II
OG0001529	CBEC_42375	-	-	1	2429	II
OG0001531	CBEC_23624	-	-	1	6606	II
OG0001532	CBEC_31130	-	-	1	419	II
OG0001535	CBEC_34099	-	-	1	1627	II
OG0001536	CBEC_36054	IPR002110	Ankyrin repeat	1	1509	II
OG0001537	CBEC_56705	-	-	1	6285	II
OG0001538	CBEC_43870	-	-	1	746	II
OG0001539	CBEC_12678	-	-	1	4021	II
OG0001540	CBEC_60168	-	-	1	1672	II
OG0001541	CBEC_59606	-	-	1	3541	II
OG0001542	CBEC_37102	IPR008936	Rho GTPase activation protein	1	10601	II
OG0001543	CBEC_68311	IPR003598	Immunoglobulin subtype 2	1	14274	II
OG0001544	CBEC_74637	IPR001650	Helicase, C-terminal domain-like	1	15503	II
OG0001545	CBEC_52303	IPR019771	F-actin capping protein, beta subunit, conserved site	1	4119	II
OG0001546	CBEC_27417	IPR019819	Carboxylesterase type B, conserved site	1	3097	II
OG0001547	CBEC_52070	-	-	1	1123	II
OG0001548	CBEC_52088	-	-	1	1109	II
OG0001551	CBEC_67334	IPR011822	Cobalamin-dependent methionine synthase	1	4901	II
OG0001773	CBEC_67549	-	-	1	972	II
OG0001807	CBEC_5131	-	-	1	1049	II
OG0001886	CBEC_19673	-	-	1	1114	II
OG0001948	CBEC_1536	IPR018108	Mitochondrial substrate/solute carrier	1	1053	II
OG0001949	CBEC_3582	IPR018491	SLC12A transporter, C-terminal	1	3776	II
OG0001950	CBEC_6529	-	-	1	15850	II
OG0001951	CBEC_8763	IPR029787	Nucleotide cyclase	1	8788	II
OG0001953	CBEC_14987	-	-	1	13841	II
OG0001955	CBEC_26095	-	-	1	2390	II
OG0001956	CBEC_31088	-	-	1	3153	II
OG0001957	CBEC_34337	IPR011992	EF-hand domain pair	1	8482	II
OG0001958	CBEC_34861	-	-	1	8304	II
OG0001959	CBEC_35011	-	-	1	6762	II
OG0001960	CBEC_36796	-	-	1	5423	II
OG0001961	CBEC_39017	-	-	1	1414	II
OG0001964	CBEC_43455	-	-	1	9750	II
OG0001965	CBEC_43486	-	-	1	4468	II
OG0001966	CBEC_44095	-	-	1	4774	II
OG0001968	CBEC_46863	-	-	1	2113	II
OG0001969	CBEC_49112	-	-	1	9001	II
OG0001970	CBEC_49973	-	-	1	2269	II
OG0001971	CBEC_50562	-	-	1	1881	II
OG0001972	CBEC_50908	-	-	1	2134	II
OG0001973	CBEC_53087	-	-	1	1906	II
OG0001974	CBEC_54702	IPR018301	Aromatic amino acid hydroxylase, iron/copper binding site	1	2025	II
OG0001975	CBEC_55252	-	-	1	4087	II
OG0001977	CBEC_59505	IPR000679	Zinc finger, GATA-type	1	13097	II
OG0001978	CBEC_61666	-	-	1	11913	II
OG0001980	CBEC_69589	-	-	1	8592	II
OG0001981	CBEC_75022	IPR044399	Myoglobin-like, M family globin domain	1	14328	II
OG0001982	CBEC_78516	-	-	1	3414	II
OG0001983	CBEC_81921	IPR020849	Small GTPase, Ras-type	1	5788	II
OG0001984	CBEC_81945	-	-	1	4632	II
OG0001985	CBEC_81988	IPR000276	G protein-coupled receptor, rhodopsin-like	1	2006	II
OG0002249	CBEC_50168	-	-	1	2113	II
OG0002250	CBEC_43388	IPR012716	T-complex protein 1, beta subunit	1	2824	II
OG0002251	CBEC_47716	-	-	1	1072	II
OG0002252	CBEC_47698	-	-	1	957	II
OG0002253	CBEC_23793	-	-	1	7127	II
OG0002254	CBEC_48856	-	-	1	1213	II
OG0002255	CBEC_48950	-	-	1	1165	II
OG0002256	CBEC_54234	-	-	1	1504	II
OG0002257	CBEC_42419	IPR000242	Tyrosine-specific protein phosphatase, PTPase domain	1	8628	II
OG0002258	CBEC_9047	-	-	1	8828	II
OG0002259	CBEC_23327	-	-	1	1087	II
OG0002260	CBEC_25119	-	-	1	2205	II
OG0002261	CBEC_39139	-	-	1	1580	II
OG0002262	CBEC_19103	IPR018247	EF-Hand 1, calcium-binding site	1	2076	II
OG0002263	CBEC_50536	-	-	1	1279	II
OG0002264	CBEC_28439	-	-	1	2962	II
OG0002265	CBEC_80817	-	-	1	5347	II
OG0002266	CBEC_59183	-	-	1	1751	II
OG0002267	CBEC_28160	-	-	1	2726	II
OG0002268	CBEC_80188	-	-	1	2880	II
OG0002270	CBEC_80705	-	-	1	10389	II
OG0002271	CBEC_49709	-	-	1	5222	II
OG0002272	CBEC_46037	-	-	1	2084	II
OG0002274	CBEC_44241	-	-	1	10977	II
OG0002275	CBEC_58127	-	-	1	5061	II
OG0002276	CBEC_84924	IPR012715	T-complex protein 1, alpha subunit	1	2106	II
OG0002277	CBEC_84230	IPR036734	Neurotransmitter-gated ion-channel ligand-binding domain superfamily	1	1978	II
OG0002279	CBEC_84100	-	-	1	793	II
OG0002280	CBEC_84148	IPR003338	CDC48, N-terminal subdomain	1	2805	II
OG0002281	CBEC_14968	IPR002486	Nematode cuticle collagen, N-terminal	1	2277	II
OG0002283	CBEC_82014	-	-	1	4683	II
OG0002284	CBEC_58952	-	-	1	3183	II
OG0002285	CBEC_59237	IPR017871	ABC transporter-like, conserved site	1	2565	II
OG0002286	CBEC_59205	IPR003593	AAA+ ATPase domain	1	2516	II
OG0002287	CBEC_50887	-	-	1	1786	II
OG0002288	CBEC_30474	IPR036013	Band 7/SPFH domain superfamily	1	1230	II
[truncated: 7,173 more rows]
